# Supplementary material for: Sex-specific effects of reproductive season on bobcat space use, movement, and resource selection in the Appalachian Mountains of Virginia
Source: PLoS One. 2020 Aug 4;15(8):e0225355. doi: 10.1371/journal.pone.0225355 (PMC7402482; doi:10.1371/journal.pone.0225355)
Supplement: S1 Data — (CSV) [file pone.0225355.s002.csv]

animal	lat	lon	dt
F02	38.114851	-79.809579	2/3/2017 6:00
F02	38.114357	-79.808551	2/3/2017 12:00
F02	38.114745	-79.808449	2/3/2017 14:00
F02	38.113067	-79.808878	2/3/2017 22:00
F02	38.1124	-79.808981	2/4/2017 12:00
F02	38.112604	-79.808476	2/4/2017 16:00
F02	38.116374	-79.79967	2/4/2017 18:00
F02	38.113324	-79.807958	2/4/2017 20:00
F02	38.114109	-79.807736	2/5/2017 14:00
F02	38.112002	-79.800715	2/5/2017 16:00
F02	38.115835	-79.798121	2/5/2017 20:00
F02	38.11827	-79.796229	2/5/2017 22:00
F02	38.119106	-79.787394	2/6/2017 14:00
F02	38.118058	-79.789459	2/6/2017 16:00
F02	38.117934	-79.78921	2/6/2017 18:00
F02	38.118869	-79.789127	2/6/2017 20:00
F02	38.118772	-79.789168	2/6/2017 22:00
F02	38.121471	-79.791534	2/7/2017 8:00
F02	38.120739	-79.79318	2/7/2017 10:00
F02	38.118491	-79.796883	2/7/2017 12:00
F02	38.113848	-79.798524	2/7/2017 18:00
F02	38.112999	-79.799631	2/7/2017 20:00
F02	38.112577	-79.79912	2/7/2017 22:00
F02	38.11123	-79.799928	2/8/2017 0:00
F02	38.111181	-79.803156	2/8/2017 2:00
F02	38.111293	-79.803241	2/8/2017 4:00
F02	38.111596	-79.8037	2/8/2017 6:00
F02	38.116551	-79.809854	2/8/2017 10:00
F02	38.12032	-79.810536	2/8/2017 12:00
F02	38.125335	-79.806798	2/8/2017 14:00
F02	38.121894	-79.801383	2/8/2017 18:00
F02	38.121977	-79.801545	2/8/2017 20:00
F02	38.121569	-79.801828	2/8/2017 22:00
F02	38.123047	-79.796633	2/9/2017 0:00
F02	38.12086	-79.793461	2/9/2017 2:00
F02	38.119047	-79.793863	2/9/2017 4:00
F02	38.11435	-79.79288	2/9/2017 6:00
F02	38.111229	-79.801789	2/9/2017 10:00
F02	38.109349	-79.80195	2/9/2017 12:00
F02	38.108984	-79.801058	2/9/2017 14:00
F02	38.11568	-79.796822	2/9/2017 18:00
F02	38.117667	-79.791993	2/9/2017 22:00
F02	38.09978	-79.809295	2/10/2017 10:00
F02	38.097225	-79.811118	2/10/2017 12:00
F02	38.098862	-79.804566	2/10/2017 14:00
F02	38.098537	-79.804033	2/10/2017 18:00
F02	38.095102	-79.802562	2/10/2017 20:00
F02	38.095737	-79.808146	2/11/2017 0:00
F02	38.098352	-79.802841	2/11/2017 12:00
F02	38.098805	-79.802911	2/11/2017 14:00
F02	38.098638	-79.802317	2/11/2017 16:00
F02	38.096538	-79.80429	2/11/2017 18:00
F02	38.095991	-79.80509	2/11/2017 20:00
F02	38.092861	-79.803961	2/12/2017 0:00
F02	38.092662	-79.804117	2/12/2017 2:00
F02	38.092596	-79.804178	2/12/2017 10:00
F02	38.092062	-79.803088	2/12/2017 12:00
F02	38.093224	-79.803446	2/12/2017 16:00
F02	38.093504	-79.802693	2/12/2017 18:00
F02	38.093658	-79.802683	2/12/2017 22:00
F02	38.09936	-79.801097	2/13/2017 0:00
F02	38.101178	-79.802834	2/13/2017 2:00
F02	38.102409	-79.803835	2/13/2017 4:00
F02	38.102452	-79.802237	2/13/2017 6:00
F02	38.10247	-79.801959	2/13/2017 8:00
F02	38.098457	-79.802195	2/13/2017 14:00
F02	38.097059	-79.803377	2/13/2017 16:00
F02	38.096709	-79.802927	2/13/2017 18:00
F02	38.094658	-79.802849	2/13/2017 20:00
F02	38.092528	-79.803292	2/13/2017 22:00
F02	38.09482	-79.813096	2/14/2017 0:00
F02	38.097795	-79.813628	2/14/2017 2:00
F02	38.091756	-79.804543	2/14/2017 12:00
F02	38.099377	-79.798672	2/14/2017 16:00
F02	38.100883	-79.802992	2/14/2017 20:00
F02	38.101103	-79.803748	2/14/2017 22:00
F02	38.102559	-79.802919	2/15/2017 0:00
F02	38.104962	-79.803196	2/15/2017 2:00
F02	38.105339	-79.8032	2/15/2017 4:00
F02	38.105789	-79.809091	2/15/2017 10:00
F02	38.10966	-79.808872	2/15/2017 12:00
F02	38.113529	-79.806399	2/15/2017 14:00
F02	38.116697	-79.802586	2/15/2017 18:00
F02	38.112882	-79.801051	2/15/2017 20:00
F02	38.110283	-79.805008	2/15/2017 22:00
F02	38.103635	-79.804001	2/16/2017 0:00
F02	38.102672	-79.806262	2/16/2017 2:00
F02	38.1021	-79.803497	2/16/2017 4:00
F02	38.094457	-79.80267	2/16/2017 18:00
F02	38.089485	-79.804454	2/16/2017 20:00
F02	38.09379	-79.795385	2/16/2017 22:00
F02	38.102562	-79.797769	2/17/2017 2:00
F02	38.104378	-79.798163	2/17/2017 10:00
F02	38.105404	-79.797142	2/17/2017 12:00
F02	38.105671	-79.797048	2/17/2017 14:00
F02	38.104327	-79.799096	2/17/2017 18:00
F02	38.100788	-79.802854	2/17/2017 20:00
F02	38.100012	-79.803155	2/17/2017 22:00
F02	38.102815	-79.802314	2/18/2017 0:00
F02	38.099988	-79.804939	2/18/2017 2:00
F02	38.102575	-79.808322	2/18/2017 4:00
F02	38.105415	-79.803164	2/18/2017 8:00
F02	38.105737	-79.802996	2/18/2017 10:00
F02	38.105737	-79.802867	2/18/2017 12:00
F02	38.109115	-79.800605	2/18/2017 16:00
F02	38.111032	-79.801988	2/18/2017 18:00
F02	38.112845	-79.801199	2/18/2017 20:00
F02	38.112627	-79.802381	2/18/2017 22:00
F02	38.106888	-79.801946	2/19/2017 0:00
F02	38.104856	-79.803147	2/19/2017 2:00
F02	38.112067	-79.809538	2/19/2017 4:00
F02	38.11309	-79.805567	2/19/2017 6:00
F02	38.114602	-79.809532	2/19/2017 8:00
F02	38.114517	-79.809677	2/19/2017 10:00
F02	38.115722	-79.804263	2/19/2017 12:00
F02	38.117757	-79.803092	2/19/2017 14:00
F02	38.117461	-79.802856	2/19/2017 16:00
F02	38.119648	-79.806806	2/19/2017 20:00
F02	38.119837	-79.808749	2/20/2017 0:00
F02	38.119848	-79.808479	2/20/2017 2:00
F02	38.120065	-79.808748	2/20/2017 4:00
F02	38.119804	-79.808763	2/20/2017 8:00
F02	38.119785	-79.808792	2/20/2017 10:00
F02	38.119789	-79.808371	2/20/2017 12:00
F02	38.117268	-79.804098	2/20/2017 14:00
F02	38.117629	-79.804272	2/20/2017 16:00
F02	38.117719	-79.804082	2/20/2017 22:00
F02	38.11949	-79.807195	2/21/2017 0:00
F02	38.119759	-79.808699	2/21/2017 2:00
F02	38.119937	-79.808974	2/21/2017 4:00
F02	38.119764	-79.808847	2/21/2017 6:00
F02	38.119111	-79.809513	2/21/2017 10:00
F02	38.120242	-79.808605	2/21/2017 14:00
F02	38.117981	-79.807001	2/21/2017 20:00
F02	38.118081	-79.80708	2/21/2017 22:00
F02	38.116879	-79.806993	2/22/2017 0:00
F02	38.117163	-79.806954	2/22/2017 2:00
F02	38.11652	-79.802931	2/22/2017 6:00
F02	38.113089	-79.800223	2/22/2017 12:00
F02	38.113596	-79.800848	2/22/2017 16:00
F02	38.114183	-79.799198	2/22/2017 18:00
F02	38.114688	-79.798336	2/22/2017 20:00
F02	38.115334	-79.798816	2/23/2017 0:00
F02	38.117242	-79.799928	2/23/2017 2:00
F02	38.121919	-79.803833	2/23/2017 4:00
F02	38.121594	-79.803159	2/23/2017 6:00
F02	38.121794	-79.804174	2/23/2017 12:00
F02	38.122122	-79.802959	2/23/2017 18:00
F02	38.121067	-79.803372	2/23/2017 20:00
F02	38.121636	-79.803982	2/24/2017 2:00
F02	38.121254	-79.804435	2/24/2017 4:00
F02	38.121348	-79.803587	2/24/2017 6:00
F02	38.121631	-79.803874	2/24/2017 8:00
F02	38.121672	-79.803823	2/24/2017 10:00
F02	38.121945	-79.804466	2/24/2017 12:00
F02	38.121465	-79.803513	2/24/2017 14:00
F02	38.121549	-79.804111	2/24/2017 16:00
F02	38.121327	-79.803444	2/24/2017 18:00
F02	38.121466	-79.803068	2/24/2017 20:00
F02	38.121212	-79.802479	2/24/2017 22:00
F02	38.121308	-79.80284	2/25/2017 0:00
F02	38.121434	-79.802912	2/25/2017 2:00
F02	38.12138	-79.802854	2/25/2017 4:00
F02	38.121403	-79.802918	2/25/2017 8:00
F02	38.1213	-79.802637	2/25/2017 12:00
F02	38.121606	-79.802493	2/25/2017 14:00
F02	38.119718	-79.801719	2/25/2017 18:00
F02	38.115246	-79.804643	2/25/2017 20:00
F02	38.110145	-79.802636	2/25/2017 22:00
F02	38.106191	-79.809128	2/26/2017 0:00
F02	38.102226	-79.803905	2/26/2017 2:00
F02	38.099545	-79.807192	2/26/2017 4:00
F02	38.096972	-79.810697	2/26/2017 10:00
F02	38.097029	-79.810776	2/26/2017 12:00
F02	38.097913	-79.80413	2/26/2017 14:00
F02	38.096112	-79.802997	2/26/2017 16:00
F02	38.092416	-79.801884	2/26/2017 18:00
F02	38.088104	-79.804574	2/26/2017 22:00
F02	38.101154	-79.802609	2/27/2017 0:00
F02	38.1003	-79.804836	2/27/2017 2:00
F02	38.091222	-79.809067	2/27/2017 12:00
F02	38.092047	-79.800882	2/27/2017 14:00
F02	38.092774	-79.800742	2/27/2017 16:00
F02	38.094348	-79.801386	2/27/2017 18:00
F02	38.096914	-79.800767	2/27/2017 20:00
F02	38.102141	-79.801202	2/27/2017 22:00
F02	38.10293	-79.802494	2/28/2017 0:00
F02	38.102523	-79.802133	2/28/2017 2:00
F02	38.102377	-79.803713	2/28/2017 4:00
F02	38.105146	-79.799063	2/28/2017 6:00
F02	38.106769	-79.797933	2/28/2017 12:00
F02	38.10588	-79.797885	2/28/2017 14:00
F02	38.105236	-79.798249	2/28/2017 16:00
F02	38.10746	-79.795438	2/28/2017 18:00
F02	38.108838	-79.789993	2/28/2017 20:00
F02	38.109347	-79.790503	2/28/2017 22:00
F02	38.104921	-79.799234	3/1/2017 0:00
F02	38.096821	-79.801734	3/1/2017 4:00
F02	38.09673	-79.801517	3/1/2017 6:00
F02	38.096521	-79.800818	3/1/2017 8:00
F02	38.096582	-79.800777	3/1/2017 10:00
F02	38.097711	-79.799371	3/1/2017 12:00
F02	38.10494	-79.797551	3/1/2017 14:00
F02	38.111095	-79.795646	3/1/2017 16:00
F02	38.112756	-79.792156	3/1/2017 20:00
F02	38.106737	-79.794454	3/1/2017 22:00
F02	38.1025	-79.801974	3/2/2017 0:00
F02	38.102109	-79.802624	3/2/2017 2:00
F02	38.102155	-79.80413	3/2/2017 4:00
F02	38.101267	-79.802245	3/2/2017 6:00
F02	38.101002	-79.80488	3/2/2017 8:00
F02	38.100416	-79.80554	3/2/2017 10:00
F02	38.102949	-79.802074	3/2/2017 12:00
F02	38.101574	-79.801528	3/2/2017 18:00
F02	38.101494	-79.803189	3/2/2017 22:00
F02	38.098167	-79.806537	3/3/2017 0:00
F02	38.105444	-79.806208	3/3/2017 8:00
F02	38.105446	-79.803229	3/3/2017 10:00
F02	38.108891	-79.801399	3/3/2017 14:00
F02	38.108846	-79.801346	3/3/2017 16:00
F02	38.117921	-79.796456	3/3/2017 20:00
F02	38.099377	-79.805557	3/4/2017 2:00
F02	38.096251	-79.809126	3/4/2017 12:00
F02	38.091537	-79.809526	3/4/2017 14:00
F02	38.091246	-79.809424	3/4/2017 16:00
F02	38.088066	-79.805608	3/4/2017 20:00
F02	38.088688	-79.806024	3/4/2017 22:00
F02	38.09033	-79.805279	3/5/2017 2:00
F02	38.089931	-79.805548	3/5/2017 6:00
F02	38.089981	-79.805281	3/5/2017 8:00
F02	38.089893	-79.805359	3/5/2017 10:00
F02	38.089761	-79.801732	3/5/2017 12:00
F02	38.089827	-79.804811	3/5/2017 14:00
F02	38.097396	-79.803606	3/5/2017 16:00
F02	38.098277	-79.81018	3/5/2017 18:00
F02	38.099454	-79.809464	3/5/2017 20:00
F02	38.098584	-79.810953	3/5/2017 22:00
F02	38.097497	-79.814927	3/6/2017 0:00
F02	38.097714	-79.808974	3/6/2017 2:00
F02	38.100268	-79.80684	3/6/2017 10:00
F02	38.101292	-79.800183	3/6/2017 12:00
F02	38.10239	-79.803212	3/6/2017 16:00
F02	38.102638	-79.80385	3/6/2017 18:00
F02	38.10062	-79.804233	3/6/2017 20:00
F02	38.102438	-79.802719	3/6/2017 22:00
F02	38.100091	-79.80263	3/7/2017 0:00
F02	38.099769	-79.803566	3/7/2017 2:00
F02	38.099629	-79.803499	3/7/2017 4:00
F02	38.103199	-79.805981	3/7/2017 6:00
F02	38.103131	-79.805937	3/7/2017 8:00
F02	38.105488	-79.80684	3/7/2017 10:00
F02	38.106605	-79.805469	3/7/2017 14:00
F02	38.106814	-79.805966	3/7/2017 18:00
F02	38.107411	-79.806461	3/7/2017 22:00
F02	38.107294	-79.80485	3/8/2017 10:00
F02	38.108921	-79.80694	3/8/2017 16:00
F02	38.106461	-79.804526	3/8/2017 18:00
F02	38.104053	-79.804222	3/8/2017 22:00
F02	38.110482	-79.801585	3/9/2017 0:00
F02	38.110862	-79.801573	3/9/2017 2:00
F02	38.106711	-79.805276	3/9/2017 4:00
F02	38.106517	-79.804638	3/9/2017 6:00
F02	38.09998	-79.80369	3/9/2017 8:00
F02	38.100252	-79.80689	3/9/2017 10:00
F02	38.099379	-79.813221	3/9/2017 12:00
F02	38.099484	-79.813356	3/9/2017 14:00
F02	38.098316	-79.813456	3/9/2017 16:00
F02	38.099267	-79.812714	3/9/2017 18:00
F02	38.099061	-79.810172	3/9/2017 20:00
F02	38.099568	-79.809135	3/9/2017 22:00
F02	38.099038	-79.813174	3/10/2017 2:00
F02	38.097833	-79.813588	3/10/2017 6:00
F02	38.097616	-79.813377	3/10/2017 8:00
F02	38.098943	-79.812065	3/10/2017 10:00
F02	38.098433	-79.813482	3/10/2017 12:00
F02	38.098929	-79.81319	3/10/2017 14:00
F02	38.099051	-79.813164	3/10/2017 16:00
F02	38.098403	-79.813226	3/10/2017 18:00
F02	38.098179	-79.812995	3/10/2017 20:00
F02	38.09983	-79.808188	3/10/2017 22:00
F02	38.102311	-79.812678	3/11/2017 0:00
F02	38.10226	-79.812701	3/11/2017 2:00
F02	38.102379	-79.813117	3/11/2017 4:00
F02	38.102369	-79.813121	3/11/2017 6:00
F02	38.102398	-79.813075	3/11/2017 8:00
F02	38.102227	-79.813479	3/11/2017 10:00
F02	38.098562	-79.810728	3/11/2017 14:00
F02	38.098552	-79.810812	3/11/2017 16:00
F02	38.09938	-79.810689	3/11/2017 18:00
F02	38.102435	-79.807874	3/11/2017 20:00
F02	38.101881	-79.809281	3/11/2017 22:00
F02	38.10332	-79.802261	3/12/2017 0:00
F02	38.100195	-79.803295	3/12/2017 4:00
F02	38.100346	-79.805528	3/12/2017 10:00
F02	38.103626	-79.799966	3/12/2017 12:00
F02	38.103582	-79.799804	3/12/2017 14:00
F02	38.101753	-79.804735	3/12/2017 16:00
F02	38.102443	-79.808543	3/12/2017 18:00
F02	38.102179	-79.809507	3/12/2017 20:00
F02	38.102519	-79.808326	3/12/2017 22:00
F02	38.102339	-79.809477	3/13/2017 0:00
F02	38.102452	-79.808568	3/13/2017 2:00
F02	38.102524	-79.808379	3/13/2017 8:00
F02	38.102627	-79.808373	3/13/2017 10:00
F02	38.101987	-79.802685	3/13/2017 12:00
F02	38.101601	-79.802867	3/13/2017 14:00
F02	38.101207	-79.803161	3/13/2017 16:00
F02	38.100958	-79.804567	3/13/2017 18:00
F02	38.102431	-79.803967	3/13/2017 20:00
F02	38.10248	-79.801448	3/13/2017 22:00
F02	38.102597	-79.802926	3/14/2017 0:00
F02	38.102732	-79.80349	3/14/2017 2:00
F02	38.102863	-79.802862	3/14/2017 4:00
F02	38.103056	-79.803174	3/14/2017 6:00
F02	38.10228	-79.798861	3/14/2017 18:00
F02	38.102048	-79.802944	3/15/2017 0:00
F02	38.103347	-79.805513	3/15/2017 2:00
F02	38.109273	-79.808173	3/15/2017 12:00
F02	38.112609	-79.808584	3/15/2017 18:00
F02	38.117554	-79.804681	3/15/2017 20:00
F02	38.113912	-79.799277	3/15/2017 22:00
F02	38.106665	-79.802016	3/16/2017 0:00
F02	38.105657	-79.803255	3/16/2017 2:00
F02	38.103087	-79.80264	3/16/2017 6:00
F02	38.102762	-79.801734	3/16/2017 8:00
F02	38.101451	-79.801425	3/16/2017 10:00
F02	38.101674	-79.802789	3/16/2017 12:00
F02	38.101244	-79.803388	3/16/2017 14:00
F02	38.101288	-79.803422	3/16/2017 16:00
F02	38.101217	-79.803357	3/16/2017 18:00
F02	38.102319	-79.801775	3/16/2017 20:00
F02	38.101464	-79.802004	3/16/2017 21:59
F02	38.102679	-79.802826	3/17/2017 0:00
F02	38.104993	-79.807476	3/17/2017 2:00
F02	38.105397	-79.80335	3/17/2017 6:00
F02	38.105115	-79.803245	3/17/2017 8:00
F02	38.104773	-79.803326	3/17/2017 10:00
F02	38.106805	-79.803841	3/17/2017 12:00
F02	38.109027	-79.803235	3/17/2017 14:00
F02	38.111721	-79.801702	3/17/2017 16:00
F02	38.114276	-79.799496	3/17/2017 18:00
F02	38.114828	-79.798859	3/17/2017 20:00
F02	38.103633	-79.803998	3/18/2017 0:00
F02	38.101883	-79.804677	3/18/2017 4:00
F02	38.099716	-79.81121	3/18/2017 6:00
F02	38.098556	-79.814275	3/18/2017 8:00
F02	38.097049	-79.812386	3/18/2017 10:00
F02	38.096109	-79.812719	3/18/2017 12:00
F02	38.096467	-79.803124	3/18/2017 20:00
F02	38.101715	-79.803554	3/18/2017 22:00
F02	38.100888	-79.812154	3/19/2017 0:00
F02	38.100855	-79.811755	3/19/2017 2:00
F02	38.102794	-79.811063	3/19/2017 6:00
F02	38.10299	-79.80292	3/19/2017 8:00
F02	38.108398	-79.797299	3/19/2017 10:00
F02	38.106317	-79.796573	3/19/2017 12:00
F02	38.101159	-79.803302	3/19/2017 14:00
F02	38.10104	-79.805136	3/19/2017 16:00
F02	38.102475	-79.805739	3/19/2017 18:00
F02	38.102437	-79.807794	3/19/2017 20:00
F02	38.098344	-79.81354	3/20/2017 0:00
F02	38.098089	-79.812273	3/20/2017 2:00
F02	38.100545	-79.806721	3/20/2017 4:00
F02	38.102025	-79.813907	3/20/2017 6:00
F02	38.102183	-79.811044	3/20/2017 10:00
F02	38.102539	-79.808838	3/20/2017 12:00
F02	38.10258	-79.807384	3/20/2017 14:00
F02	38.10266	-79.808652	3/20/2017 16:00
F02	38.101784	-79.809016	3/20/2017 18:00
F02	38.103465	-79.800624	3/20/2017 20:00
F02	38.103232	-79.801708	3/20/2017 22:00
F02	38.099707	-79.803207	3/21/2017 0:00
F02	38.100423	-79.805589	3/21/2017 2:00
F02	38.100383	-79.805321	3/21/2017 4:00
F02	38.100358	-79.8055	3/21/2017 6:00
F02	38.100466	-79.805308	3/21/2017 8:00
F02	38.102228	-79.803657	3/21/2017 10:00
F02	38.102612	-79.803889	3/21/2017 12:00
F02	38.102107	-79.802781	3/21/2017 14:00
F02	38.102854	-79.80133	3/21/2017 16:00
F02	38.100671	-79.805206	3/21/2017 20:00
F02	38.099503	-79.810606	3/21/2017 22:00
F02	38.097525	-79.813764	3/22/2017 0:00
F02	38.099509	-79.814006	3/22/2017 2:00
F02	38.099746	-79.807955	3/22/2017 4:00
F02	38.100323	-79.805483	3/22/2017 6:00
F02	38.10002	-79.806127	3/22/2017 8:00
F02	38.102591	-79.803734	3/22/2017 10:00
F02	38.102693	-79.812517	3/22/2017 12:00
F02	38.102668	-79.812542	3/22/2017 14:00
F02	38.102662	-79.812683	3/22/2017 16:00
F02	38.102449	-79.80857	3/22/2017 18:00
F02	38.102795	-79.807766	3/22/2017 20:00
F02	38.102097	-79.808799	3/22/2017 22:00
F02	38.099447	-79.804794	3/23/2017 0:00
F02	38.105105	-79.80693	3/23/2017 2:00
F02	38.111257	-79.809659	3/23/2017 4:00
F02	38.105224	-79.803403	3/23/2017 6:00
F02	38.105526	-79.803022	3/23/2017 8:00
F02	38.106472	-79.802381	3/23/2017 16:00
F02	38.104445	-79.803684	3/23/2017 20:00
F02	38.10591	-79.80672	3/23/2017 22:00
F02	38.105483	-79.805846	3/24/2017 0:00
F02	38.102583	-79.804432	3/24/2017 1:59
F02	38.102721	-79.804085	3/24/2017 4:00
F02	38.101868	-79.804001	3/24/2017 10:00
F02	38.101234	-79.802362	3/24/2017 12:00
F02	38.099006	-79.802155	3/24/2017 14:00
F02	38.098732	-79.803523	3/24/2017 16:00
F02	38.100869	-79.805276	3/24/2017 18:00
F02	38.10252	-79.801512	3/24/2017 20:00
F02	38.099677	-79.803097	3/25/2017 0:00
F02	38.099891	-79.804066	3/25/2017 2:00
F02	38.099874	-79.804162	3/25/2017 4:00
F02	38.099704	-79.808924	3/25/2017 6:00
F02	38.102054	-79.814204	3/25/2017 8:00
F02	38.102565	-79.809738	3/25/2017 10:00
F02	38.102129	-79.809321	3/25/2017 14:00
F02	38.102302	-79.808869	3/25/2017 16:00
F02	38.102293	-79.803241	3/25/2017 18:00
F02	38.100739	-79.805521	3/25/2017 20:00
F02	38.10099	-79.801796	3/25/2017 22:00
F02	38.102659	-79.806402	3/26/2017 0:00
F02	38.100332	-79.806834	3/26/2017 2:00
F02	38.100458	-79.812496	3/26/2017 4:00
F02	38.098802	-79.810941	3/26/2017 10:00
F02	38.098534	-79.810883	3/26/2017 12:00
F02	38.097839	-79.808009	3/26/2017 16:00
F02	38.09783	-79.807645	3/26/2017 18:00
F02	38.098164	-79.807909	3/26/2017 20:00
F02	38.099566	-79.808118	3/26/2017 22:00
F02	38.105402	-79.798688	3/27/2017 0:00
F02	38.103344	-79.802041	3/27/2017 2:00
F02	38.103423	-79.802178	3/27/2017 4:00
F02	38.102725	-79.803475	3/27/2017 6:00
F02	38.102912	-79.803886	3/27/2017 8:00
F02	38.102725	-79.801891	3/27/2017 10:00
F02	38.103584	-79.800048	3/27/2017 12:00
F02	38.094451	-79.80204	3/27/2017 14:00
F02	38.091992	-79.801486	3/27/2017 16:00
F02	38.091648	-79.801451	3/27/2017 18:00
F02	38.094444	-79.805848	3/27/2017 20:00
F02	38.094605	-79.805982	3/27/2017 22:00
F02	38.101287	-79.804554	3/28/2017 0:00
F02	38.102742	-79.805248	3/28/2017 2:00
F02	38.104559	-79.806496	3/28/2017 4:00
F02	38.102804	-79.808077	3/28/2017 6:00
F02	38.101552	-79.811419	3/28/2017 8:00
F02	38.101194	-79.810618	3/28/2017 10:00
F02	38.09497	-79.809234	3/28/2017 12:00
F02	38.091126	-79.802266	3/28/2017 14:00
F02	38.092642	-79.796281	3/28/2017 20:00
F02	38.103272	-79.801803	3/29/2017 4:00
F02	38.114926	-79.792955	3/29/2017 6:00
F02	38.116437	-79.791126	3/29/2017 8:00
F02	38.116238	-79.793184	3/29/2017 10:00
F02	38.117149	-79.796952	3/29/2017 12:00
F02	38.116608	-79.803806	3/29/2017 14:00
F02	38.112793	-79.804054	3/29/2017 16:00
F02	38.106756	-79.802265	3/29/2017 18:00
F02	38.106652	-79.801967	3/29/2017 20:00
F02	38.104669	-79.805552	3/30/2017 0:00
F02	38.099398	-79.810584	3/30/2017 4:00
F02	38.099837	-79.808011	3/30/2017 6:00
F02	38.101221	-79.81004	3/30/2017 8:00
F02	38.101541	-79.807915	3/30/2017 10:00
F02	38.102296	-79.803307	3/30/2017 12:00
F02	38.103591	-79.800161	3/30/2017 14:00
F02	38.101872	-79.802805	3/30/2017 16:00
F02	38.102534	-79.803457	3/30/2017 18:00
F02	38.103076	-79.809029	3/30/2017 20:00
F02	38.100661	-79.8089	3/30/2017 22:00
F02	38.098534	-79.810903	3/31/2017 0:00
F02	38.099901	-79.80961	3/31/2017 2:00
F02	38.101729	-79.809472	3/31/2017 4:00
F02	38.103991	-79.808387	3/31/2017 6:00
F02	38.102603	-79.804452	3/31/2017 10:00
F02	38.106216	-79.798414	3/31/2017 12:02
F02	38.106396	-79.797942	3/31/2017 16:00
F02	38.102309	-79.803003	3/31/2017 18:00
F02	38.101767	-79.806882	3/31/2017 22:00
F02	38.1029	-79.808198	4/1/2017 0:00
F02	38.104614	-79.808934	4/1/2017 2:00
F02	38.103229	-79.805764	4/1/2017 4:00
F02	38.102856	-79.802834	4/1/2017 8:00
F02	38.105991	-79.799031	4/1/2017 10:00
F02	38.102522	-79.798734	4/1/2017 14:00
F02	38.102584	-79.798967	4/1/2017 16:00
F02	38.100737	-79.802633	4/1/2017 17:59
F02	38.100304	-79.805689	4/1/2017 20:00
F02	38.102477	-79.807816	4/1/2017 23:59
F02	38.103339	-79.805867	4/2/2017 2:00
F02	38.10767	-79.800247	4/2/2017 4:00
F02	38.114348	-79.795022	4/2/2017 6:00
F02	38.110809	-79.791816	4/2/2017 8:00
F02	38.106907	-79.798673	4/2/2017 10:00
F02	38.10441	-79.798931	4/2/2017 12:00
F02	38.102703	-79.801652	4/2/2017 13:59
F02	38.09992	-79.804792	4/2/2017 15:59
F02	38.099301	-79.809901	4/2/2017 22:00
F02	38.101467	-79.809461	4/2/2017 23:59
F02	38.103393	-79.806401	4/3/2017 2:00
F02	38.104478	-79.802989	4/3/2017 4:00
F02	38.115675	-79.792812	4/3/2017 6:00
F02	38.116526	-79.792355	4/3/2017 8:00
F02	38.115885	-79.789327	4/3/2017 10:00
F02	38.116568	-79.789134	4/3/2017 12:00
F02	38.118276	-79.788345	4/3/2017 16:00
F02	38.118415	-79.789859	4/3/2017 22:00
F02	38.112188	-79.798986	4/3/2017 23:59
F02	38.108992	-79.803069	4/4/2017 2:00
F02	38.10434	-79.80236	4/4/2017 4:00
F02	38.104665	-79.809383	4/4/2017 5:59
F02	38.103314	-79.808142	4/4/2017 7:59
F02	38.103439	-79.80629	4/4/2017 10:00
F02	38.096651	-79.803304	4/4/2017 12:00
F02	38.094251	-79.804274	4/4/2017 14:00
F02	38.093249	-79.803878	4/4/2017 16:00
F02	38.092499	-79.804522	4/4/2017 17:59
F02	38.093103	-79.803705	4/4/2017 20:00
F02	38.095721	-79.805671	4/4/2017 22:00
F02	38.098422	-79.807341	4/4/2017 23:59
F02	38.099734	-79.810842	4/5/2017 2:00
F02	38.100429	-79.804586	4/5/2017 6:00
F02	38.102088	-79.80442	4/5/2017 8:00
F02	38.102937	-79.805141	4/5/2017 10:00
F02	38.102615	-79.806312	4/5/2017 12:00
F02	38.102461	-79.807405	4/5/2017 13:59
F02	38.100893	-79.808357	4/5/2017 15:59
F02	38.100556	-79.807672	4/5/2017 18:00
F02	38.099908	-79.811403	4/5/2017 20:00
F02	38.09851	-79.811367	4/5/2017 22:00
F02	38.094912	-79.812091	4/5/2017 23:59
F02	38.095498	-79.808382	4/6/2017 2:00
F02	38.101784	-79.80397	4/6/2017 3:59
F02	38.101889	-79.803993	4/6/2017 5:59
F02	38.101839	-79.803948	4/6/2017 7:59
F02	38.101512	-79.807961	4/6/2017 9:59
F02	38.098131	-79.813511	4/6/2017 11:59
F02	38.091071	-79.809512	4/6/2017 14:00
F02	38.088054	-79.804736	4/6/2017 16:00
F02	38.096428	-79.804958	4/6/2017 18:00
F02	38.100613	-79.804014	4/6/2017 20:00
F02	38.102429	-79.804893	4/6/2017 21:59
F02	38.103136	-79.801777	4/6/2017 23:59
F02	38.103018	-79.801704	4/7/2017 1:59
F02	38.103267	-79.801321	4/7/2017 3:59
F02	38.104375	-79.801621	4/7/2017 5:59
F02	38.104342	-79.801678	4/7/2017 7:59
F02	38.104456	-79.801792	4/7/2017 10:00
F02	38.107421	-79.799085	4/7/2017 11:59
F02	38.104642	-79.799626	4/7/2017 13:59
F02	38.105215	-79.799481	4/7/2017 17:59
F02	38.105656	-79.798992	4/7/2017 20:00
F02	38.105142	-79.798764	4/7/2017 22:00
F02	38.104497	-79.801299	4/8/2017 0:00
F02	38.103568	-79.801573	4/8/2017 2:00
F02	38.103581	-79.801552	4/8/2017 4:00
F02	38.103564	-79.80153	4/8/2017 6:00
F02	38.103544	-79.801525	4/8/2017 8:00
F02	38.106667	-79.800507	4/8/2017 10:00
F02	38.106285	-79.796104	4/8/2017 14:00
F02	38.105965	-79.794408	4/8/2017 20:00
F02	38.1063	-79.794487	4/8/2017 22:00
F02	38.107836	-79.799047	4/9/2017 0:00
F02	38.115688	-79.808683	4/9/2017 10:00
F02	38.112144	-79.804342	4/9/2017 12:00
F02	38.110801	-79.802215	4/9/2017 14:00
F02	38.105557	-79.807066	4/9/2017 16:00
F02	38.105557	-79.807466	4/9/2017 18:00
F02	38.105976	-79.80709	4/9/2017 20:00
F02	38.106056	-79.807334	4/10/2017 0:00
F02	38.106666	-79.808681	4/10/2017 2:00
F02	38.105779	-79.807057	4/10/2017 4:00
F02	38.106758	-79.806158	4/10/2017 6:00
F02	38.110041	-79.80064	4/10/2017 12:00
F02	38.110245	-79.800245	4/10/2017 14:00
F02	38.115274	-79.797092	4/10/2017 16:00
F02	38.118334	-79.794102	4/10/2017 20:00
F02	38.120611	-79.792549	4/11/2017 0:00
F02	38.115599	-79.790373	4/11/2017 2:00
F02	38.109974	-79.796047	4/11/2017 6:00
F02	38.104729	-79.80139	4/11/2017 8:00
F02	38.099749	-79.808053	4/11/2017 10:00
F02	38.092285	-79.805927	4/11/2017 12:00
F02	38.090509	-79.804438	4/11/2017 14:00
F02	38.090541	-79.804287	4/11/2017 16:00
F02	38.098193	-79.804127	4/11/2017 18:00
F02	38.103317	-79.805805	4/11/2017 20:00
F02	38.105167	-79.805407	4/12/2017 0:00
F02	38.105134	-79.809499	4/12/2017 2:00
F02	38.104669	-79.804224	4/12/2017 4:00
F02	38.104744	-79.804251	4/12/2017 6:00
F02	38.106269	-79.804579	4/12/2017 10:00
F02	38.105915	-79.807106	4/12/2017 14:00
F02	38.105991	-79.80785	4/12/2017 16:00
F02	38.107854	-79.808582	4/13/2017 0:00
F02	38.104768	-79.803386	4/13/2017 2:00
F02	38.104522	-79.802998	4/13/2017 4:00
F02	38.104661	-79.804192	4/13/2017 8:00
F02	38.104688	-79.804237	4/13/2017 10:00
F02	38.1066	-79.805311	4/13/2017 12:00
F02	38.11336	-79.809447	4/13/2017 22:00
F02	38.115615	-79.809317	4/14/2017 0:00
F02	38.11266	-79.80979	4/14/2017 2:00
F02	38.104854	-79.803053	4/14/2017 4:00
F02	38.103856	-79.803297	4/14/2017 6:00
F02	38.109472	-79.798532	4/14/2017 8:00
F02	38.111692	-79.799328	4/14/2017 12:00
F02	38.115693	-79.802173	4/14/2017 14:00
F02	38.113071	-79.805703	4/14/2017 16:00
F02	38.116002	-79.803022	4/14/2017 18:00
F02	38.10481	-79.803128	4/14/2017 20:03
F02	38.105034	-79.803407	4/15/2017 0:00
F02	38.116924	-79.792006	4/15/2017 2:00
F02	38.114966	-79.792888	4/15/2017 8:00
F02	38.114614	-79.794089	4/15/2017 10:00
F02	38.107527	-79.784048	4/15/2017 14:00
F02	38.105911	-79.783022	4/15/2017 18:00
F02	38.104268	-79.783729	4/15/2017 22:00
F02	38.103184	-79.78458	4/16/2017 0:00
F02	38.104726	-79.788444	4/16/2017 2:00
F02	38.106668	-79.791451	4/16/2017 4:00
F02	38.106594	-79.791124	4/16/2017 6:00
F02	38.108327	-79.798468	4/16/2017 8:00
F02	38.105566	-79.796723	4/16/2017 10:00
F02	38.104065	-79.794969	4/16/2017 12:00
F02	38.101421	-79.796336	4/16/2017 14:00
F02	38.100895	-79.798819	4/16/2017 20:00
F02	38.09953	-79.80707	4/17/2017 0:00
F02	38.099028	-79.811663	4/17/2017 2:00
F02	38.10302	-79.805953	4/17/2017 4:00
F02	38.105315	-79.805464	4/17/2017 6:00
F02	38.104637	-79.805906	4/17/2017 8:00
F02	38.107443	-79.805109	4/17/2017 10:00
F02	38.107056	-79.804638	4/17/2017 12:00
F02	38.110441	-79.805812	4/17/2017 14:00
F02	38.114815	-79.806795	4/17/2017 16:00
F02	38.114882	-79.800979	4/17/2017 18:00
F02	38.106382	-79.805021	4/18/2017 0:00
F02	38.106653	-79.805417	4/18/2017 6:00
F02	38.111506	-79.809727	4/18/2017 8:00
F02	38.119661	-79.804835	4/18/2017 10:00
F02	38.120899	-79.801409	4/18/2017 11:59
F02	38.118238	-79.794918	4/18/2017 13:59
F02	38.116566	-79.796058	4/18/2017 18:00
F02	38.116697	-79.795987	4/18/2017 20:00
F02	38.116318	-79.80216	4/18/2017 22:00
F02	38.11954	-79.805109	4/19/2017 0:00
F02	38.104694	-79.802987	4/19/2017 4:00
F02	38.10525	-79.807369	4/19/2017 6:00
F02	38.104871	-79.801601	4/19/2017 8:00
F02	38.108582	-79.798103	4/19/2017 10:00
F02	38.093661	-79.801981	4/19/2017 14:00
F02	38.098253	-79.803223	4/19/2017 20:00
F02	38.09851	-79.801688	4/19/2017 21:59
F02	38.100673	-79.803461	4/20/2017 0:00
F02	38.102706	-79.805663	4/20/2017 2:00
F02	38.104639	-79.807918	4/20/2017 4:00
F02	38.103484	-79.804582	4/20/2017 6:00
F02	38.103962	-79.804065	4/20/2017 8:00
F02	38.106619	-79.801854	4/20/2017 10:00
F02	38.11027	-79.798304	4/20/2017 11:59
F02	38.113719	-79.79856	4/20/2017 22:00
F02	38.105032	-79.802955	4/21/2017 2:00
F02	38.112387	-79.797703	4/21/2017 4:00
F02	38.115048	-79.790851	4/21/2017 6:00
F02	38.117261	-79.786501	4/21/2017 8:00
F02	38.118545	-79.789604	4/21/2017 12:00
F02	38.116923	-79.790598	4/22/2017 2:00
F02	38.114883	-79.789937	4/22/2017 4:00
F02	38.115435	-79.79453	4/22/2017 6:00
F02	38.109933	-79.799593	4/22/2017 10:00
F02	38.110835	-79.799677	4/22/2017 12:00
F02	38.111118	-79.800193	4/22/2017 16:00
F02	38.110947	-79.799614	4/22/2017 18:00
F02	38.111457	-79.801291	4/22/2017 22:00
F02	38.117965	-79.802401	4/23/2017 0:00
F02	38.107403	-79.809404	4/23/2017 2:00
F02	38.102941	-79.8062	4/23/2017 4:00
F02	38.102499	-79.804294	4/23/2017 6:00
F02	38.10754	-79.799029	4/23/2017 8:00
F02	38.10537	-79.799519	4/23/2017 10:00
F02	38.099556	-79.801087	4/23/2017 12:00
F02	38.099093	-79.801864	4/23/2017 14:00
F02	38.098273	-79.804071	4/23/2017 16:00
F02	38.088534	-79.80596	4/23/2017 20:00
F02	38.087621	-79.805005	4/23/2017 22:00
F02	38.09094	-79.809603	4/24/2017 0:00
F02	38.099079	-79.811585	4/24/2017 2:00
F02	38.0999	-79.807737	4/24/2017 4:00
F02	38.100827	-79.804513	4/24/2017 6:00
F02	38.101179	-79.809302	4/24/2017 10:00
F02	38.088555	-79.805875	4/24/2017 12:00
F02	38.08588	-79.803776	4/24/2017 14:00
F02	38.088936	-79.805413	4/24/2017 16:00
F02	38.096347	-79.804849	4/24/2017 20:00
F02	38.103772	-79.802439	4/25/2017 0:00
F02	38.103613	-79.801515	4/25/2017 2:00
F02	38.10911	-79.798194	4/25/2017 4:00
F02	38.10874	-79.798083	4/25/2017 8:00
F02	38.109218	-79.799262	4/25/2017 10:00
F02	38.108221	-79.794009	4/25/2017 12:00
F02	38.109368	-79.790688	4/25/2017 14:00
F02	38.110365	-79.789133	4/25/2017 16:00
F02	38.112341	-79.787225	4/25/2017 22:00
F02	38.115	-79.790139	4/26/2017 4:00
F02	38.115053	-79.788469	4/26/2017 6:00
F02	38.116292	-79.787579	4/26/2017 8:00
F02	38.1203	-79.785726	4/26/2017 10:00
F02	38.119432	-79.788564	4/26/2017 12:00
F02	38.117548	-79.796058	4/26/2017 14:00
F02	38.117005	-79.796859	4/26/2017 16:00
F02	38.1179	-79.801368	4/26/2017 18:00
F02	38.117601	-79.808439	4/26/2017 20:00
F02	38.111962	-79.809314	4/26/2017 22:00
F02	38.106525	-79.805937	4/27/2017 0:00
F02	38.104801	-79.801944	4/27/2017 2:00
F02	38.114357	-79.794463	4/27/2017 4:00
F02	38.108444	-79.798428	4/27/2017 6:00
F02	38.106571	-79.800366	4/27/2017 8:00
F02	38.102922	-79.799929	4/27/2017 14:00
F02	38.10599	-79.797451	4/27/2017 16:00
F02	38.104812	-79.799246	4/27/2017 18:00
F02	38.102519	-79.800588	4/27/2017 20:00
F02	38.106828	-79.795867	4/28/2017 2:00
F02	38.110942	-79.789739	4/28/2017 4:00
F02	38.109941	-79.786404	4/28/2017 8:00
F02	38.111169	-79.783827	4/28/2017 10:00
F02	38.104939	-79.782089	4/28/2017 12:00
F02	38.103105	-79.787642	4/28/2017 14:00
F02	38.103899	-79.787665	4/28/2017 16:00
F02	38.099661	-79.794778	4/28/2017 18:00
F02	38.098292	-79.798387	4/28/2017 20:00
F02	38.10473	-79.80539	4/29/2017 0:00
F02	38.105023	-79.801955	4/29/2017 2:00
F02	38.113319	-79.794135	4/29/2017 4:02
F02	38.117017	-79.786462	4/29/2017 6:00
F02	38.116589	-79.787603	4/29/2017 8:00
F02	38.111331	-79.798222	4/29/2017 10:00
F02	38.111385	-79.798186	4/29/2017 12:00
F02	38.105999	-79.802039	4/29/2017 14:00
F02	38.105451	-79.805841	4/29/2017 16:00
F02	38.105151	-79.805104	4/29/2017 18:00
F02	38.106392	-79.80459	4/29/2017 22:00
F02	38.106645	-79.803894	4/30/2017 0:00
F02	38.104687	-79.804427	4/30/2017 4:00
F02	38.10588	-79.805328	4/30/2017 8:00
F02	38.106707	-79.807202	4/30/2017 12:00
F02	38.105664	-79.804608	4/30/2017 14:00
F02	38.105171	-79.799863	4/30/2017 16:00
F02	38.106019	-79.805012	4/30/2017 18:00
F02	38.106383	-79.804739	4/30/2017 20:00
F02	38.116908	-79.809329	4/30/2017 22:00
F02	38.120856	-79.80318	5/1/2017 0:00
F02	38.117245	-79.795413	5/1/2017 2:00
F02	38.113371	-79.795674	5/1/2017 6:00
F02	38.113423	-79.79546	5/1/2017 8:00
F02	38.108387	-79.800551	5/1/2017 12:00
F02	38.106367	-79.801853	5/1/2017 14:00
F02	38.120137	-79.79363	5/3/2017 0:00
F02	38.122056	-79.804159	5/3/2017 2:00
F02	38.119351	-79.807692	5/3/2017 8:00
F02	38.116632	-79.804183	5/3/2017 10:00
F02	38.113603	-79.802087	5/3/2017 12:00
F02	38.110208	-79.804304	5/3/2017 14:00
F02	38.113867	-79.798969	5/3/2017 20:00
F02	38.114	-79.799538	5/3/2017 22:00
F02	38.118927	-79.801979	5/4/2017 0:00
F02	38.111206	-79.810111	5/4/2017 9:59
F02	38.108482	-79.803357	5/4/2017 12:00
F02	38.111602	-79.802154	5/4/2017 14:00
F02	38.110819	-79.801311	5/4/2017 16:00
F02	38.112063	-79.801361	5/4/2017 17:59
F02	38.113861	-79.799589	5/4/2017 20:00
F02	38.117148	-79.803838	5/4/2017 22:00
F02	38.116941	-79.804153	5/5/2017 8:00
F02	38.116807	-79.805244	5/5/2017 10:00
F02	38.119025	-79.802199	5/5/2017 11:59
F02	38.118144	-79.80226	5/5/2017 13:59
F02	38.11825	-79.803629	5/5/2017 16:00
F02	38.117856	-79.803393	5/5/2017 18:00
F02	38.109231	-79.801196	5/5/2017 22:00
F02	38.11812	-79.796908	5/6/2017 8:02
F02	38.117616	-79.796819	5/6/2017 9:59
F02	38.119427	-79.79314	5/6/2017 12:00
F02	38.118514	-79.78999	5/6/2017 13:59
F02	38.114926	-79.79825	5/6/2017 16:00
F02	38.111862	-79.80331	5/6/2017 18:00
F02	38.11877	-79.802621	5/6/2017 20:00
F02	38.118541	-79.802482	5/6/2017 21:59
F02	38.115872	-79.806853	5/7/2017 0:00
F02	38.110437	-79.808142	5/7/2017 6:00
F02	38.111816	-79.807556	5/7/2017 8:00
F02	38.110394	-79.802529	5/7/2017 12:00
F02	38.112616	-79.802766	5/7/2017 14:00
F02	38.115838	-79.804305	5/7/2017 16:00
F02	38.122821	-79.798122	5/7/2017 18:00
F02	38.118781	-79.793073	5/7/2017 20:00
F02	38.114161	-79.797145	5/8/2017 0:00
F02	38.117478	-79.796778	5/8/2017 2:00
F02	38.118008	-79.797697	5/8/2017 8:00
F02	38.120595	-79.806658	5/8/2017 10:00
F02	38.115113	-79.805533	5/8/2017 11:59
F02	38.111783	-79.801473	5/8/2017 14:00
F02	38.108668	-79.804543	5/8/2017 16:00
F02	38.112147	-79.79824	5/8/2017 18:00
F02	38.116969	-79.796844	5/8/2017 20:00
F02	38.112113	-79.804213	5/8/2017 21:59
F02	38.117201	-79.810322	5/8/2017 23:59
F02	38.114522	-79.809757	5/9/2017 2:00
F02	38.114616	-79.809658	5/9/2017 4:00
F02	38.114499	-79.809698	5/9/2017 5:59
F02	38.105904	-79.805668	5/9/2017 8:00
F02	38.10606	-79.802446	5/9/2017 11:59
F02	38.10808	-79.800831	5/9/2017 14:00
F02	38.111224	-79.800565	5/9/2017 17:59
F02	38.112398	-79.801759	5/9/2017 19:59
F02	38.114662	-79.80458	5/9/2017 21:59
F02	38.115978	-79.80512	5/9/2017 23:59
F02	38.107506	-79.804559	5/10/2017 4:00
F02	38.10695	-79.804771	5/10/2017 6:00
F02	38.10604	-79.804534	5/10/2017 7:59
F02	38.105981	-79.80277	5/10/2017 10:00
F02	38.109902	-79.8029	5/10/2017 11:59
F02	38.113431	-79.80497	5/10/2017 13:59
F02	38.118652	-79.803556	5/10/2017 15:59
F02	38.121891	-79.801873	5/10/2017 18:00
F02	38.117527	-79.803668	5/10/2017 19:59
F02	38.116136	-79.804517	5/10/2017 22:00
F02	38.116815	-79.804103	5/11/2017 0:00
F02	38.117499	-79.804503	5/11/2017 7:59
F02	38.116667	-79.804623	5/11/2017 10:00
F02	38.117301	-79.798015	5/11/2017 13:59
F02	38.119511	-79.788658	5/11/2017 17:59
F02	38.119269	-79.788358	5/11/2017 22:00
F02	38.117738	-79.79398	5/12/2017 10:00
F02	38.110769	-79.801197	5/12/2017 17:59
F02	38.114962	-79.803277	5/12/2017 20:00
F02	38.116224	-79.80316	5/13/2017 0:00
F02	38.115627	-79.805509	5/13/2017 7:59
F02	38.117053	-79.797845	5/13/2017 9:59
F02	38.113302	-79.806033	5/13/2017 14:00
F02	38.11702	-79.801992	5/13/2017 16:00
F02	38.123265	-79.801653	5/13/2017 18:00
F02	38.113268	-79.805748	5/13/2017 20:00
F02	38.117328	-79.802412	5/13/2017 22:00
F02	38.115514	-79.805309	5/14/2017 0:00
F02	38.11551	-79.805454	5/14/2017 2:00
F02	38.116849	-79.810071	5/14/2017 4:00
F02	38.115979	-79.805133	5/14/2017 8:00
F02	38.113151	-79.80648	5/14/2017 10:00
F02	38.112827	-79.803199	5/14/2017 12:00
F02	38.1162	-79.798208	5/14/2017 14:00
F02	38.116324	-79.802146	5/14/2017 20:00
F02	38.115527	-79.804532	5/15/2017 2:00
F02	38.115923	-79.804481	5/15/2017 4:00
F02	38.115875	-79.804069	5/15/2017 6:00
F02	38.113972	-79.806512	5/15/2017 10:00
F02	38.114603	-79.799539	5/15/2017 12:00
F02	38.120075	-79.794178	5/15/2017 14:00
F02	38.118168	-79.793647	5/15/2017 18:00
F02	38.110654	-79.799215	5/15/2017 20:00
F02	38.123793	-79.801336	5/16/2017 0:00
F02	38.120104	-79.79423	5/16/2017 2:00
F02	38.117888	-79.797117	5/16/2017 6:00
F02	38.108324	-79.809653	5/16/2017 8:00
F02	38.108991	-79.802479	5/16/2017 12:00
F02	38.110756	-79.798954	5/16/2017 14:00
F02	38.114234	-79.799024	5/16/2017 16:00
F02	38.119987	-79.790038	5/16/2017 22:00
F02	38.120839	-79.79845	5/17/2017 0:00
F02	38.116864	-79.789157	5/17/2017 2:00
F02	38.117408	-79.789639	5/17/2017 6:00
F02	38.12147	-79.797893	5/17/2017 12:00
F02	38.117592	-79.803296	5/17/2017 14:00
F02	38.114352	-79.804876	5/17/2017 16:00
F02	38.104466	-79.80373	5/17/2017 20:00
F02	38.106719	-79.807568	5/17/2017 22:00
F02	38.107184	-79.808621	5/18/2017 0:00
F02	38.107406	-79.808562	5/18/2017 2:00
F02	38.107237	-79.808526	5/18/2017 6:00
F02	38.122651	-79.802692	5/18/2017 10:00
F02	38.121886	-79.802173	5/18/2017 12:00
F02	38.118712	-79.801447	5/18/2017 14:00
F02	38.109966	-79.801861	5/18/2017 20:00
F02	38.114042	-79.807645	5/20/2017 14:00
F02	38.111605	-79.803143	5/20/2017 16:04
F02	38.114376	-79.801138	5/20/2017 22:00
F02	38.121281	-79.791751	5/21/2017 10:00
F02	38.114512	-79.796013	5/21/2017 14:00
F02	38.111626	-79.799177	5/21/2017 16:00
F02	38.110805	-79.800654	5/21/2017 20:00
F02	38.112809	-79.802573	5/21/2017 22:00
F02	38.12019	-79.802588	5/22/2017 0:00
F02	38.117953	-79.801418	5/22/2017 12:00
F02	38.110733	-79.809233	5/22/2017 14:00
F02	38.11141	-79.798223	5/22/2017 18:00
F02	38.119261	-79.789745	5/22/2017 20:00
F02	38.123765	-79.799698	5/23/2017 0:00
F02	38.105964	-79.80954	5/23/2017 8:00
F02	38.109207	-79.800765	5/23/2017 12:00
F02	38.110878	-79.799348	5/23/2017 14:00
F02	38.115808	-79.800142	5/23/2017 16:00
F02	38.120346	-79.791809	5/23/2017 20:00
F02	38.11897	-79.792177	5/23/2017 22:00
F02	38.116597	-79.789717	5/24/2017 6:00
F02	38.108023	-79.789975	5/24/2017 8:00
F02	38.107105	-79.795209	5/24/2017 10:00
F02	38.100064	-79.786254	5/24/2017 14:00
F02	38.101227	-79.794741	5/24/2017 18:00
F02	38.099008	-79.793171	5/24/2017 20:00
F02	38.113254	-79.797046	5/25/2017 16:00
F02	38.115525	-79.8005	5/25/2017 18:00
F02	38.112836	-79.803148	5/25/2017 20:00
F02	38.10872	-79.804115	5/25/2017 22:00
F02	38.123452	-79.79994	5/26/2017 10:00
F02	38.120388	-79.792532	5/26/2017 12:00
F02	38.117001	-79.795026	5/26/2017 14:00
F02	38.109692	-79.802204	5/26/2017 17:59
F02	38.109963	-79.801214	5/26/2017 20:00
F02	38.110608	-79.807846	5/27/2017 0:00
F02	38.110201	-79.809249	5/27/2017 2:00
F02	38.110336	-79.809151	5/27/2017 4:00
F02	38.116424	-79.812618	5/27/2017 8:00
F02	38.119024	-79.810968	5/27/2017 9:59
F02	38.117265	-79.800881	5/27/2017 13:59
F02	38.111981	-79.800834	5/27/2017 15:59
F02	38.111839	-79.801554	5/27/2017 18:00
F02	38.104739	-79.802474	5/28/2017 10:00
F02	38.107653	-79.802475	5/28/2017 12:00
F02	38.111121	-79.801602	5/28/2017 14:00
F02	38.119772	-79.790189	5/28/2017 20:00
F02	38.121501	-79.792975	5/28/2017 22:00
F02	38.121282	-79.796271	5/29/2017 0:00
F02	38.118686	-79.797271	5/29/2017 2:00
F02	38.117863	-79.797049	5/29/2017 6:00
F02	38.118375	-79.796353	5/29/2017 8:00
F02	38.121884	-79.798348	5/29/2017 10:00
F02	38.114562	-79.806617	5/29/2017 14:00
F02	38.110699	-79.802295	5/29/2017 16:00
F02	38.106544	-79.802179	5/29/2017 18:00
F02	38.108176	-79.808125	5/29/2017 20:00
F02	38.110601	-79.794431	5/30/2017 4:00
F02	38.108007	-79.79971	5/30/2017 8:00
F02	38.105387	-79.795967	5/30/2017 12:00
F02	38.098985	-79.791299	5/30/2017 16:00
F02	38.097399	-79.794309	5/30/2017 18:00
F02	38.103869	-79.785558	5/30/2017 22:00
F02	38.111439	-79.793245	5/31/2017 0:00
F02	38.10801	-79.799198	5/31/2017 4:00
F02	38.107426	-79.798617	5/31/2017 10:00
F02	38.102488	-79.799935	5/31/2017 12:00
F02	38.099617	-79.797087	5/31/2017 16:00
F02	38.096944	-79.800578	5/31/2017 18:00
F02	38.094069	-79.801143	5/31/2017 20:00
F02	38.093742	-79.797517	5/31/2017 22:00
F02	38.105888	-79.787922	6/1/2017 2:00
F02	38.112281	-79.790753	6/1/2017 4:00
F02	38.11885	-79.789209	6/1/2017 12:00
F02	38.120826	-79.795042	6/1/2017 16:00
F02	38.121501	-79.796367	6/1/2017 18:00
F02	38.122346	-79.796677	6/1/2017 20:00
F02	38.124749	-79.802105	6/1/2017 22:00
F02	38.120546	-79.803419	6/2/2017 0:00
F02	38.121695	-79.803593	6/2/2017 6:00
F02	38.123046	-79.796185	6/2/2017 10:00
F02	38.114862	-79.799363	6/2/2017 14:00
F02	38.111289	-79.802357	6/2/2017 16:00
F02	38.110065	-79.802312	6/2/2017 18:00
F02	38.10786	-79.805477	6/2/2017 20:00
F02	38.107836	-79.808929	6/3/2017 0:00
F02	38.107688	-79.809204	6/3/2017 2:00
F02	38.113039	-79.809883	6/3/2017 4:00
F02	38.110132	-79.809596	6/6/2017 16:00
F02	38.106355	-79.803022	6/6/2017 20:00
F02	38.11037	-79.799337	6/6/2017 22:00
F02	38.114286	-79.796526	6/7/2017 0:00
F02	38.113772	-79.796445	6/7/2017 4:00
F02	38.116141	-79.792921	6/7/2017 10:00
F02	38.118816	-79.792057	6/7/2017 14:00
F02	38.11411	-79.796773	6/7/2017 16:00
F02	38.114235	-79.796524	6/7/2017 18:00
F02	38.111308	-79.795039	6/8/2017 4:00
F02	38.111616	-79.796549	6/8/2017 6:00
F02	38.116459	-79.79175	6/8/2017 8:00
F02	38.108125	-79.789315	6/8/2017 10:00
F02	38.116615	-79.794463	6/8/2017 20:00
F02	38.116271	-79.795014	6/8/2017 22:00
F02	38.114778	-79.796007	6/9/2017 0:00
F02	38.116117	-79.79067	6/9/2017 2:00
F02	38.108271	-79.79327	6/9/2017 4:00
F02	38.108605	-79.79822	6/9/2017 6:00
F02	38.100163	-79.796787	6/9/2017 12:00
F02	38.09548	-79.798814	6/9/2017 16:00
F02	38.095067	-79.796967	6/9/2017 22:00
F02	38.094387	-79.802347	6/10/2017 4:00
F02	38.10576	-79.806779	6/10/2017 6:00
F02	38.118807	-79.803391	6/10/2017 16:00
F02	38.122633	-79.803257	6/10/2017 20:00
F02	38.124019	-79.800972	6/10/2017 22:00
F02	38.121713	-79.794191	6/11/2017 0:00
F02	38.116136	-79.786588	6/11/2017 2:00
F02	38.114605	-79.788931	6/11/2017 12:00
F02	38.114829	-79.789018	6/11/2017 14:00
F02	38.112963	-79.788147	6/12/2017 0:00
F02	38.111513	-79.802321	6/15/2017 18:00
F02	38.10766	-79.803262	6/15/2017 22:00
F02	38.109735	-79.798428	6/16/2017 6:00
F02	38.109894	-79.798784	6/17/2017 4:00
F02	38.111666	-79.802887	6/17/2017 6:00
F02	38.114385	-79.803872	6/17/2017 18:00
F02	38.116586	-79.802739	6/17/2017 22:00
F02	38.124521	-79.805792	6/18/2017 0:00
F02	38.115081	-79.80446	6/18/2017 4:00
F02	38.11538	-79.797852	6/18/2017 8:04
F02	38.116206	-79.7957	6/18/2017 10:00
F02	38.11688	-79.796264	6/18/2017 14:00
F02	38.117208	-79.793999	6/18/2017 20:00
F02	38.123586	-79.801275	6/23/2017 0:00
F02	38.119937	-79.810284	6/23/2017 2:00
F02	38.118215	-79.79839	6/23/2017 10:00
F02	38.118357	-79.795908	6/23/2017 12:00
F02	38.119469	-79.795011	6/23/2017 20:00
F02	38.118701	-79.792466	6/23/2017 22:00
F02	38.108384	-79.798088	6/24/2017 8:00
F02	38.099549	-79.792249	6/24/2017 10:00
F02	38.099631	-79.794607	6/24/2017 16:00
F02	38.098905	-79.795648	6/24/2017 18:00
F02	38.120257	-79.806219	6/25/2017 17:00
F02	38.120016	-79.806633	6/25/2017 20:00
F02	38.116837	-79.808581	6/25/2017 21:00
F02	38.113409	-79.810211	6/25/2017 23:00
F02	38.110938	-79.809839	6/25/2017 23:59
F02	38.107797	-79.808761	6/26/2017 1:00
F02	38.105647	-79.808487	6/26/2017 2:00
F02	38.106109	-79.808492	6/26/2017 3:00
F02	38.106191	-79.806595	6/26/2017 7:59
F02	38.104734	-79.805635	6/26/2017 8:59
F02	38.103497	-79.804918	6/26/2017 10:00
F02	38.104075	-79.802817	6/26/2017 10:59
F02	38.106251	-79.801542	6/26/2017 12:00
F02	38.106272	-79.805209	6/26/2017 15:00
F02	38.104858	-79.805858	6/26/2017 16:00
F02	38.106946	-79.80913	6/26/2017 16:59
F02	38.107224	-79.808455	6/26/2017 18:00
F02	38.111645	-79.80745	6/26/2017 20:00
F02	38.113454	-79.808266	6/26/2017 20:59
F02	38.117132	-79.806744	6/26/2017 23:00
F02	38.117395	-79.806903	6/27/2017 0:00
F02	38.116942	-79.804269	6/27/2017 2:00
F02	38.116874	-79.804375	6/27/2017 2:59
F02	38.116639	-79.804127	6/27/2017 3:59
F02	38.116934	-79.804283	6/27/2017 5:00
F02	38.117017	-79.804536	6/27/2017 6:00
F02	38.116777	-79.804477	6/27/2017 7:00
F02	38.118441	-79.80236	6/27/2017 9:59
F02	38.117918	-79.801676	6/27/2017 11:00
F02	38.123425	-79.802773	6/27/2017 11:59
F02	38.124535	-79.803657	6/27/2017 13:00
F02	38.12394	-79.802684	6/27/2017 13:59
F02	38.122026	-79.806119	6/27/2017 14:59
F02	38.118847	-79.805286	6/27/2017 16:00
F02	38.115996	-79.803382	6/27/2017 17:00
F02	38.115507	-79.797704	6/27/2017 19:00
F02	38.115527	-79.796343	6/27/2017 20:00
F02	38.117599	-79.789909	6/28/2017 13:00
F02	38.11288	-79.800735	6/28/2017 13:59
F02	38.109987	-79.801671	6/28/2017 15:00
F02	38.108969	-79.803313	6/28/2017 15:59
F02	38.115181	-79.810331	6/28/2017 17:00
F02	38.115658	-79.807647	6/28/2017 18:00
F02	38.117021	-79.805896	6/28/2017 19:59
F02	38.119085	-79.803584	6/28/2017 22:00
F02	38.118755	-79.799662	6/28/2017 22:59
F02	38.117827	-79.796633	6/29/2017 0:00
F02	38.115626	-79.79589	6/29/2017 1:00
F02	38.107845	-79.799988	7/4/2017 6:00
F02	38.107602	-79.79985	7/4/2017 8:00
F02	38.107183	-79.797963	7/4/2017 9:00
F02	38.107313	-79.800214	7/4/2017 12:00
F02	38.108468	-79.800882	7/4/2017 13:00
F02	38.108504	-79.801581	7/4/2017 14:00
F02	38.108636	-79.801682	7/4/2017 16:00
F02	38.110361	-79.801786	7/4/2017 17:00
F02	38.11031	-79.801658	7/4/2017 18:00
F02	38.110217	-79.801454	7/4/2017 19:00
F02	38.110707	-79.801337	7/4/2017 21:00
F02	38.110893	-79.803939	7/4/2017 23:00
F02	38.111536	-79.804719	7/5/2017 0:00
F02	38.113804	-79.804287	7/5/2017 1:00
F02	38.117115	-79.804213	7/5/2017 2:00
F02	38.117261	-79.801551	7/5/2017 3:00
F02	38.116906	-79.800353	7/5/2017 5:00
F02	38.11919	-79.796439	7/5/2017 6:00
F02	38.118533	-79.79556	7/5/2017 7:00
F02	38.11848	-79.795435	7/5/2017 8:00
F02	38.118678	-79.795321	7/5/2017 9:00
F02	38.117861	-79.793627	7/5/2017 10:00
F02	38.1068	-79.8011	7/7/2017 6:00
F02	38.112898	-79.79735	7/7/2017 7:00
F02	38.117822	-79.798453	7/7/2017 8:00
F02	38.11754	-79.798	7/7/2017 9:00
F02	38.121078	-79.796452	7/7/2017 18:00
F02	38.121091	-79.79577	7/7/2017 20:00
F02	38.121829	-79.796625	7/7/2017 21:00
F02	38.122975	-79.797249	7/7/2017 22:00
F02	38.119791	-79.799994	7/9/2017 19:00
F02	38.117075	-79.808405	7/9/2017 20:02
F02	38.114452	-79.808891	7/9/2017 22:00
F02	38.111018	-79.808265	7/9/2017 23:00
F02	38.106808	-79.808699	7/10/2017 0:00
F02	38.104364	-79.80585	7/10/2017 0:59
F02	38.104184	-79.802769	7/10/2017 3:00
F02	38.105773	-79.80697	7/10/2017 4:00
F02	38.10678	-79.808558	7/10/2017 5:00
F02	38.107628	-79.8092	7/10/2017 7:00
F02	38.115934	-79.811183	7/10/2017 8:00
F02	38.119212	-79.808445	7/10/2017 8:59
F02	38.120652	-79.791999	7/11/2017 15:00
F02	38.120703	-79.792049	7/11/2017 16:00
F02	38.120135	-79.793	7/11/2017 17:00
F02	38.118942	-79.796566	7/11/2017 18:00
F02	38.119165	-79.796464	7/11/2017 19:00
F02	38.119088	-79.796372	7/11/2017 19:59
F02	38.118975	-79.796426	7/11/2017 21:00
F02	38.11745	-79.798877	7/11/2017 22:00
F02	38.117057	-79.800237	7/11/2017 22:59
F02	38.116424	-79.799142	7/12/2017 0:00
F02	38.116332	-79.798855	7/12/2017 1:00
F02	38.11678	-79.799665	7/12/2017 3:00
F02	38.115774	-79.798657	7/12/2017 10:00
F02	38.115726	-79.797879	7/12/2017 12:00
F02	38.113295	-79.804173	7/13/2017 2:00
F02	38.114477	-79.803961	7/13/2017 4:00
F02	38.114241	-79.804215	7/13/2017 6:00
F02	38.114407	-79.804315	7/13/2017 8:00
F02	38.114451	-79.804211	7/13/2017 10:00
F02	38.109782	-79.802964	7/13/2017 14:00
F02	38.106626	-79.805559	7/13/2017 18:00
F02	38.105695	-79.805031	7/14/2017 0:00
F02	38.109288	-79.79865	7/14/2017 2:00
F02	38.113016	-79.796453	7/15/2017 0:00
F02	38.113231	-79.797454	7/15/2017 4:00
F02	38.113291	-79.797363	7/15/2017 6:00
F02	38.107916	-79.799638	7/15/2017 10:00
F02	38.105788	-79.802039	7/15/2017 12:00
F02	38.106718	-79.806037	7/15/2017 14:00
F02	38.107108	-79.808091	7/15/2017 16:00
F02	38.121878	-79.796497	7/23/2017 10:00
F02	38.119705	-79.802126	7/23/2017 11:00
F02	38.116892	-79.804644	7/23/2017 12:00
F02	38.112698	-79.80613	7/23/2017 13:00
F02	38.107909	-79.797691	7/23/2017 14:00
F02	38.107357	-79.789886	7/23/2017 15:00
F02	38.104904	-79.791271	7/23/2017 16:00
F02	38.101619	-79.788551	7/23/2017 17:00
F02	38.101451	-79.789719	7/23/2017 18:00
F02	38.099464	-79.790839	7/23/2017 19:00
F02	38.104819	-79.791905	7/23/2017 21:00
F02	38.104818	-79.790612	7/23/2017 22:00
F02	38.110861	-79.789421	7/23/2017 23:00
F02	38.111938	-79.792354	7/24/2017 0:00
F02	38.112443	-79.795386	7/24/2017 2:00
F02	38.113728	-79.795658	7/24/2017 5:00
F02	38.106377	-79.800193	7/24/2017 6:00
F02	38.104289	-79.807212	7/24/2017 7:00
F02	38.105887	-79.807925	7/24/2017 8:00
F02	38.107435	-79.808031	7/24/2017 10:00
F02	38.110969	-79.808384	7/24/2017 11:00
F02	38.111489	-79.806215	7/24/2017 12:00
F02	38.112316	-79.804657	7/24/2017 13:00
F02	38.122154	-79.800837	7/25/2017 7:00
F02	38.122041	-79.793562	7/25/2017 11:00
F02	38.102479	-79.781355	7/25/2017 19:00
F02	38.100455	-79.787746	7/25/2017 21:00
F02	38.106369	-79.809629	7/26/2017 8:00
F02	38.114471	-79.810135	7/26/2017 17:00
F02	38.104765	-79.791725	7/30/2017 13:00
F02	38.121346	-79.789377	7/30/2017 21:00
F02	38.122419	-79.790778	7/30/2017 22:00
F02	38.111539	-79.798916	8/2/2017 13:00
F02	38.113583	-79.797263	8/2/2017 15:00
F02	38.115471	-79.797325	8/2/2017 16:00
F02	38.115402	-79.794771	8/2/2017 17:00
F02	38.118377	-79.785772	8/2/2017 18:00
F02	38.121647	-79.788401	8/2/2017 19:00
F02	38.121848	-79.78934	8/2/2017 20:00
F02	38.120556	-79.791354	8/2/2017 21:00
F02	38.120216	-79.79253	8/2/2017 22:00
F02	38.119822	-79.793518	8/2/2017 23:00
F02	38.118108	-79.797648	8/3/2017 0:00
F02	38.115743	-79.7932	8/3/2017 1:00
F02	38.116037	-79.790362	8/3/2017 3:00
F02	38.116268	-79.78695	8/3/2017 5:00
F02	38.116334	-79.786456	8/3/2017 7:00
F02	38.116669	-79.786622	8/3/2017 9:00
F02	38.116594	-79.786511	8/3/2017 10:00
F02	38.116912	-79.786569	8/3/2017 11:00
F02	38.118574	-79.788329	8/3/2017 12:00
F02	38.118296	-79.788165	8/3/2017 14:00
F02	38.118341	-79.788191	8/3/2017 15:00
F02	38.118155	-79.788162	8/3/2017 16:00
F02	38.117897	-79.787965	8/3/2017 17:00
F02	38.118531	-79.788175	8/3/2017 18:00
F02	38.118176	-79.788419	8/3/2017 19:00
F02	38.118436	-79.788502	8/3/2017 20:00
F02	38.118165	-79.78902	8/3/2017 22:00
F02	38.117656	-79.788962	8/3/2017 23:00
F02	38.117923	-79.789377	8/4/2017 0:00
F02	38.119783	-79.790305	8/4/2017 3:00
F02	38.119551	-79.789581	8/4/2017 5:00
F02	38.120048	-79.786671	8/4/2017 8:00
F02	38.12087	-79.787712	8/4/2017 9:00
F02	38.120696	-79.788438	8/4/2017 12:00
F02	38.12091	-79.789424	8/4/2017 13:00
F02	38.120644	-79.789041	8/4/2017 14:00
F02	38.12127	-79.791059	8/4/2017 16:00
F02	38.121201	-79.790517	8/4/2017 17:00
F02	38.122096	-79.791608	8/4/2017 18:00
F02	38.122108	-79.793971	8/4/2017 19:00
F02	38.124406	-79.798508	8/4/2017 20:00
F02	38.122013	-79.803378	8/4/2017 22:00
F02	38.12053	-79.803862	8/4/2017 23:00
F02	38.117472	-79.804963	8/5/2017 1:00
F02	38.10966	-79.800566	8/12/2017 15:00
F02	38.109195	-79.808526	8/12/2017 18:59
F02	38.107509	-79.807012	8/12/2017 19:59
F02	38.118073	-79.795032	8/13/2017 19:59
F02	38.106914	-79.799029	8/17/2017 8:59
F02	38.106064	-79.799096	8/17/2017 9:59
F02	38.106088	-79.797058	8/17/2017 10:59
F02	38.104139	-79.783144	8/17/2017 17:59
F02	38.110004	-79.80961	8/20/2017 23:59
F02	38.105673	-79.804927	8/21/2017 10:59
F02	38.111982	-79.801631	8/22/2017 13:59
F02	38.106871	-79.801844	8/22/2017 15:59
F02	38.104676	-79.805416	8/22/2017 18:59
F02	38.10855	-79.802222	8/25/2017 20:59
F02	38.104893	-79.80161	8/25/2017 21:59
F02	38.105335	-79.802787	8/25/2017 23:59
F02	38.110162	-79.797958	8/26/2017 8:59
F02	38.113508	-79.800324	8/26/2017 13:59
F02	38.117205	-79.794057	8/26/2017 18:59
F02	38.122405	-79.790248	8/27/2017 5:59
F02	38.122467	-79.790402	8/27/2017 8:59
F02	38.121878	-79.791076	8/27/2017 10:59
F02	38.118952	-79.795609	8/27/2017 11:59
F02	38.122891	-79.805288	8/27/2017 13:59
F02	38.104274	-79.803738	8/27/2017 23:59
F02	38.10576	-79.799132	8/28/2017 3:59
F02	38.106437	-79.796071	8/28/2017 11:59
F02	38.105979	-79.803313	8/28/2017 13:59
F02	38.108898	-79.797215	9/3/2017 15:00
F02	38.110614	-79.790417	9/3/2017 16:00
F02	38.109883	-79.791338	9/3/2017 17:00
F02	38.107281	-79.788899	9/3/2017 18:00
F02	38.105535	-79.788209	9/3/2017 19:00
F02	38.104338	-79.78921	9/3/2017 20:00
F02	38.108118	-79.790447	9/3/2017 21:00
F02	38.113252	-79.791155	9/3/2017 22:00
F02	38.114813	-79.791873	9/3/2017 23:00
F02	38.113725	-79.795388	9/4/2017 2:00
F02	38.122562	-79.792659	9/6/2017 2:00
F02	38.120119	-79.793654	9/6/2017 4:00
F02	38.117512	-79.795996	9/6/2017 8:00
F02	38.119557	-79.800812	9/6/2017 10:00
F02	38.123348	-79.804544	9/6/2017 12:00
F02	38.123886	-79.804169	9/6/2017 16:00
F02	38.122694	-79.806014	9/6/2017 18:00
F02	38.121012	-79.80674	9/6/2017 22:00
F02	38.119913	-79.802991	9/7/2017 0:00
F02	38.107362	-79.803137	9/7/2017 6:00
F02	38.121263	-79.789402	9/8/2017 18:00
F02	38.116302	-79.786417	9/8/2017 20:00
F02	38.11065	-79.797889	9/9/2017 0:00
F02	38.113665	-79.792952	9/9/2017 2:00
F02	38.1129	-79.792885	9/9/2017 6:00
F02	38.113003	-79.792738	9/9/2017 10:00
F02	38.116923	-79.789399	9/9/2017 12:00
F02	38.118474	-79.787758	9/9/2017 16:00
F02	38.119466	-79.787814	9/9/2017 20:00
F02	38.121246	-79.789564	9/9/2017 22:00
F02	38.121781	-79.792647	9/10/2017 2:00
F02	38.119216	-79.795239	9/10/2017 6:00
F02	38.119154	-79.795629	9/10/2017 12:00
F02	38.11647	-79.805282	9/10/2017 17:59
F02	38.105167	-79.803983	9/11/2017 0:00
F02	38.104571	-79.802145	9/11/2017 2:00
F02	38.11138	-79.797974	9/11/2017 4:00
F02	38.115356	-79.792451	9/11/2017 6:00
F02	38.112469	-79.799396	9/11/2017 12:00
F02	38.111222	-79.801733	9/11/2017 14:00
F02	38.108438	-79.80345	9/11/2017 20:00
F02	38.107221	-79.808531	9/12/2017 4:00
F02	38.105548	-79.805802	9/12/2017 6:00
F02	38.105811	-79.802323	9/12/2017 10:00
F02	38.106861	-79.803416	9/12/2017 12:00
F02	38.108229	-79.809421	9/12/2017 14:00
F02	38.107668	-79.806779	9/12/2017 16:00
F02	38.107296	-79.806546	9/12/2017 18:00
F02	38.1063	-79.804088	9/13/2017 2:00
F02	38.105454	-79.804045	9/13/2017 4:00
F02	38.108083	-79.80781	9/13/2017 6:00
F02	38.114921	-79.811586	9/13/2017 10:00
F02	38.117843	-79.813574	9/13/2017 12:00
F02	38.115704	-79.809383	9/13/2017 14:00
F02	38.11502	-79.809146	9/13/2017 20:00
F02	38.118055	-79.802997	9/13/2017 22:00
F02	38.122918	-79.804466	9/14/2017 0:00
F02	38.122037	-79.804606	9/14/2017 4:00
F02	38.121928	-79.804618	9/14/2017 6:00
F02	38.122305	-79.805198	9/14/2017 10:00
F02	38.12456	-79.805285	9/14/2017 12:00
F02	38.116092	-79.803244	9/14/2017 18:00
F02	38.118763	-79.795272	9/15/2017 0:00
F02	38.120457	-79.792539	9/15/2017 2:00
F02	38.12063	-79.789633	9/15/2017 4:00
F02	38.119681	-79.78633	9/15/2017 6:00
F02	38.115772	-79.786906	9/15/2017 8:00
F02	38.118014	-79.790424	9/15/2017 12:00
F02	38.12151	-79.789251	9/15/2017 14:00
F02	38.119851	-79.791987	9/15/2017 20:00
F02	38.12065	-79.791977	9/15/2017 22:00
F02	38.116767	-79.798003	9/16/2017 0:00
F02	38.115411	-79.797689	9/16/2017 2:00
F02	38.114263	-79.80015	9/16/2017 8:00
F02	38.116091	-79.797023	9/16/2017 10:00
F02	38.113739	-79.801364	9/16/2017 12:00
F02	38.112197	-79.803088	9/16/2017 14:00
F02	38.112111	-79.802673	9/16/2017 16:00
F02	38.112541	-79.80642	9/16/2017 20:00
F02	38.103438	-79.803804	9/17/2017 6:00
F02	38.10425	-79.802569	9/17/2017 8:00
F02	38.104913	-79.802596	9/17/2017 10:00
F02	38.106458	-79.803271	9/17/2017 12:00
F02	38.105278	-79.801658	9/17/2017 16:00
F02	38.106552	-79.80628	9/17/2017 22:00
F02	38.117609	-79.809467	9/18/2017 8:00
F02	38.124729	-79.804294	9/18/2017 10:00
F02	38.125932	-79.802953	9/18/2017 12:00
F02	38.121584	-79.791294	9/18/2017 16:00
F02	38.120705	-79.790458	9/18/2017 18:00
F02	38.119476	-79.789196	9/18/2017 20:00
F02	38.115395	-79.786592	9/18/2017 22:00
F02	38.111311	-79.790301	9/19/2017 0:00
F02	38.116083	-79.790779	9/19/2017 2:00
F02	38.115072	-79.794773	9/19/2017 4:00
F02	38.115237	-79.794858	9/19/2017 6:00
F02	38.114925	-79.794883	9/19/2017 8:00
F02	38.11501	-79.794681	9/19/2017 10:00
F02	38.119138	-79.78949	9/19/2017 16:00
F02	38.121451	-79.789337	9/19/2017 20:00
F02	38.121965	-79.790619	9/19/2017 22:00
F02	38.120969	-79.794017	9/20/2017 0:00
F02	38.120374	-79.793738	9/20/2017 2:00
F02	38.120448	-79.793719	9/20/2017 4:00
F02	38.120563	-79.793639	9/20/2017 6:00
F02	38.120686	-79.793115	9/20/2017 8:00
F02	38.116401	-79.805485	9/23/2017 14:00
F02	38.115977	-79.805545	9/23/2017 16:00
F02	38.11651	-79.80538	9/23/2017 20:00
F02	38.118851	-79.804093	9/23/2017 22:00
F02	38.121444	-79.791027	9/24/2017 0:00
F02	38.121647	-79.790207	9/24/2017 2:00
F02	38.120635	-79.787017	9/24/2017 4:00
F02	38.114542	-79.793219	9/24/2017 8:00
F02	38.107917	-79.800005	9/24/2017 10:00
F02	38.10444	-79.804744	9/24/2017 12:00
F02	38.105445	-79.805099	9/24/2017 14:00
F02	38.105529	-79.806565	9/24/2017 16:00
F02	38.105622	-79.806588	9/24/2017 18:00
F02	38.105197	-79.805467	9/24/2017 20:00
F02	38.115116	-79.787617	9/26/2017 0:00
F02	38.116624	-79.791841	9/26/2017 2:00
F02	38.115815	-79.789535	9/26/2017 4:00
F02	38.120927	-79.785092	9/26/2017 6:00
F02	38.121942	-79.784429	9/26/2017 10:00
F02	38.121558	-79.786339	9/26/2017 12:00
F02	38.120054	-79.78797	9/26/2017 14:00
F02	38.11907	-79.787897	9/26/2017 16:00
F02	38.120131	-79.787988	9/26/2017 20:00
F02	38.122316	-79.791746	9/26/2017 22:00
F02	38.123626	-79.801277	9/27/2017 0:00
F02	38.12245	-79.804347	9/27/2017 2:00
F02	38.118082	-79.809094	9/27/2017 4:00
F02	38.106587	-79.805963	9/27/2017 8:00
F02	38.104534	-79.805678	9/27/2017 10:00
F02	38.108643	-79.804003	9/27/2017 12:00
F02	38.111181	-79.802193	9/27/2017 14:00
F02	38.113176	-79.801663	9/27/2017 16:00
F02	38.113206	-79.801324	9/27/2017 18:00
F02	38.114465	-79.797909	9/27/2017 20:00
F02	38.11529	-79.797016	9/27/2017 22:00
F02	38.116643	-79.791616	9/28/2017 0:00
F02	38.120974	-79.786023	9/28/2017 4:00
F02	38.116645	-79.791789	9/28/2017 6:00
F02	38.108433	-79.798898	9/28/2017 8:00
F02	38.104194	-79.803539	9/28/2017 10:00
F02	38.107767	-79.808623	9/28/2017 12:00
F02	38.112877	-79.806487	9/28/2017 14:00
F02	38.112486	-79.806291	9/28/2017 16:00
F02	38.112739	-79.806308	9/28/2017 20:00
F02	38.114522	-79.807775	9/28/2017 22:00
F02	38.12183	-79.800657	9/29/2017 0:00
F02	38.123418	-79.804303	9/29/2017 2:00
F02	38.121318	-79.810043	9/29/2017 4:00
F02	38.10842	-79.806388	9/29/2017 8:00
F02	38.108586	-79.799417	9/29/2017 10:00
F02	38.112113	-79.80073	9/29/2017 14:00
F02	38.10627	-79.805723	10/5/2017 6:00
F02	38.107002	-79.800766	10/5/2017 8:00
F02	38.112186	-79.791408	10/5/2017 10:00
F02	38.110173	-79.790966	10/5/2017 12:00
F02	38.107682	-79.804573	10/5/2017 16:00
F02	38.107607	-79.805348	10/5/2017 18:00
F02	38.107549	-79.805647	10/5/2017 20:00
F02	38.107157	-79.805749	10/5/2017 22:00
F02	38.106503	-79.804486	10/6/2017 0:00
F02	38.106339	-79.80456	10/6/2017 4:00
F02	38.105837	-79.806069	10/6/2017 6:00
F02	38.105309	-79.809645	10/6/2017 8:00
F02	38.10428	-79.80541	10/6/2017 10:00
F02	38.105384	-79.803486	10/6/2017 12:00
F02	38.106429	-79.808488	10/6/2017 14:00
F02	38.106028	-79.80755	10/6/2017 18:00
F02	38.106124	-79.807666	10/6/2017 20:00
F02	38.106728	-79.805712	10/6/2017 22:00
F02	38.105784	-79.804901	10/7/2017 0:00
F02	38.104629	-79.803	10/7/2017 2:00
F02	38.110614	-79.797598	10/7/2017 4:00
F02	38.111181	-79.797451	10/7/2017 6:00
F02	38.115446	-79.786846	10/7/2017 10:00
F02	38.116938	-79.788425	10/7/2017 12:00
F02	38.117013	-79.788377	10/7/2017 14:00
F02	38.116815	-79.794922	10/7/2017 16:00
F02	38.108196	-79.800553	10/8/2017 0:00
F02	38.106793	-79.801981	10/8/2017 2:00
F02	38.105944	-79.80749	10/8/2017 4:00
F02	38.105187	-79.809203	10/8/2017 6:00
F02	38.103566	-79.804636	10/8/2017 8:00
F02	38.104523	-79.804858	10/8/2017 10:00
F02	38.107018	-79.804921	10/8/2017 12:00
F02	38.110521	-79.805389	10/8/2017 16:00
F02	38.111773	-79.804919	10/8/2017 20:00
F02	38.112212	-79.804986	10/8/2017 22:00
F02	38.107675	-79.806708	10/9/2017 8:00
F02	38.111237	-79.808568	10/9/2017 12:00
F02	38.12177	-79.800959	10/9/2017 16:00
F02	38.123058	-79.799402	10/9/2017 18:00
F02	38.122593	-79.800674	10/9/2017 20:00
F02	38.123689	-79.801602	10/9/2017 22:00
F02	38.115776	-79.805302	10/10/2017 6:00
F02	38.1134	-79.805145	10/10/2017 12:00
F02	38.111156	-79.800919	10/10/2017 16:00
F02	38.111201	-79.800549	10/10/2017 18:00
F02	38.11086	-79.801024	10/10/2017 20:00
F02	38.109888	-79.80157	10/10/2017 22:00
F02	38.106665	-79.803041	10/11/2017 2:00
F02	38.104311	-79.80557	10/11/2017 4:00
F02	38.104323	-79.80356	10/11/2017 6:00
F02	38.108785	-79.798453	10/11/2017 8:00
F02	38.109151	-79.801692	10/11/2017 12:00
F02	38.106331	-79.807454	10/11/2017 20:00
F02	38.106742	-79.807226	10/11/2017 22:00
F02	38.10763	-79.806927	10/12/2017 0:00
F02	38.108913	-79.805607	10/12/2017 2:00
F02	38.107924	-79.805344	10/12/2017 6:00
F02	38.108803	-79.804378	10/12/2017 8:00
F02	38.10798	-79.805241	10/12/2017 10:00
F02	38.110668	-79.802137	10/12/2017 14:00
F02	38.110359	-79.801684	10/12/2017 16:00
F02	38.115385	-79.796425	10/12/2017 18:00
F02	38.115506	-79.79671	10/12/2017 20:00
F02	38.120055	-79.789357	10/12/2017 22:00
F02	38.11908	-79.787687	10/13/2017 2:00
F02	38.117006	-79.78646	10/13/2017 4:00
F02	38.116565	-79.791743	10/13/2017 6:00
F02	38.114243	-79.794783	10/13/2017 8:00
F02	38.109112	-79.79905	10/13/2017 10:00
F02	38.109002	-79.800171	10/13/2017 12:00
F02	38.116341	-79.805222	10/13/2017 14:00
F02	38.116505	-79.805442	10/13/2017 16:00
F02	38.116669	-79.805741	10/13/2017 18:00
F02	38.110974	-79.799501	10/14/2017 0:00
F02	38.107647	-79.800963	10/14/2017 4:00
F02	38.106029	-79.801563	10/14/2017 6:00
F02	38.104247	-79.805064	10/14/2017 8:00
F02	38.106184	-79.804536	10/14/2017 12:00
F02	38.113073	-79.808467	10/14/2017 18:00
F02	38.119311	-79.805692	10/14/2017 20:00
F02	38.12156	-79.802323	10/14/2017 22:00
F02	38.121192	-79.80452	10/15/2017 2:00
F02	38.122796	-79.803439	10/15/2017 4:00
F02	38.124498	-79.804188	10/15/2017 6:00
F02	38.125502	-79.8042	10/15/2017 8:00
F02	38.125254	-79.805861	10/15/2017 10:00
F02	38.123181	-79.803449	10/15/2017 12:00
F02	38.118533	-79.796585	10/15/2017 14:00
F02	38.119525	-79.79287	10/15/2017 16:00
F02	38.119514	-79.792373	10/15/2017 18:00
F02	38.119593	-79.792332	10/15/2017 20:00
F02	38.119608	-79.792317	10/15/2017 22:00
F02	38.120987	-79.79329	10/16/2017 0:00
F02	38.119425	-79.793522	10/16/2017 2:00
F02	38.117626	-79.79486	10/16/2017 4:00
F02	38.11407	-79.795435	10/16/2017 6:00
F02	38.108961	-79.799173	10/16/2017 8:00
F02	38.107026	-79.802185	10/16/2017 10:00
F02	38.105811	-79.803851	10/16/2017 12:00
F02	38.106643	-79.805433	10/16/2017 20:00
F02	38.106586	-79.805515	10/16/2017 22:00
F02	38.108857	-79.800914	10/17/2017 0:00
F02	38.106435	-79.802404	10/17/2017 2:00
F02	38.10548	-79.802243	10/17/2017 4:00
F02	38.103973	-79.805675	10/17/2017 6:00
F02	38.105675	-79.808272	10/17/2017 8:00
F02	38.107099	-79.806237	10/17/2017 10:00
F02	38.112115	-79.802692	10/17/2017 14:00
F02	38.112612	-79.801304	10/17/2017 16:00
F02	38.120721	-79.793894	10/17/2017 22:00
F02	38.121313	-79.790605	10/18/2017 0:00
F02	38.119739	-79.791203	10/18/2017 2:00
F02	38.105907	-79.801281	10/18/2017 8:00
F02	38.10669	-79.805058	10/18/2017 10:00
F02	38.109394	-79.802871	10/18/2017 12:00
F02	38.111392	-79.801361	10/18/2017 14:00
F02	38.11127	-79.801827	10/18/2017 16:00
F02	38.108884	-79.802917	10/18/2017 18:00
F02	38.107254	-79.802687	10/18/2017 22:00
F02	38.105008	-79.804919	10/19/2017 0:00
F02	38.106382	-79.806281	10/19/2017 4:00
F02	38.107602	-79.807896	10/19/2017 6:00
F02	38.111304	-79.806091	10/19/2017 8:00
F02	38.112369	-79.805302	10/19/2017 12:00
F02	38.110994	-79.802266	10/19/2017 14:00
F02	38.110975	-79.800916	10/19/2017 16:00
F02	38.109186	-79.805895	10/19/2017 18:00
F02	38.10968	-79.805762	10/19/2017 22:00
F02	38.107112	-79.805627	10/20/2017 0:00
F02	38.107373	-79.809126	10/20/2017 2:00
F02	38.107398	-79.808523	10/20/2017 4:00
F02	38.107442	-79.809005	10/20/2017 6:00
F02	38.10862	-79.808622	10/20/2017 8:00
F02	38.120151	-79.806789	10/20/2017 14:00
F02	38.123039	-79.801234	10/20/2017 16:00
F02	38.117086	-79.803815	10/20/2017 18:00
F02	38.11665	-79.804281	10/20/2017 20:00
F02	38.116163	-79.803322	10/20/2017 22:00
F02	38.111238	-79.799233	10/21/2017 0:00
F02	38.110824	-79.798543	10/21/2017 2:00
F02	38.111105	-79.797878	10/21/2017 4:00
F02	38.11128	-79.797045	10/21/2017 6:00
F02	38.11611	-79.790494	10/21/2017 8:00
F02	38.11706	-79.788252	10/21/2017 10:00
F02	38.116795	-79.788662	10/21/2017 12:00
F02	38.118498	-79.788523	10/21/2017 14:00
F02	38.12026	-79.789041	10/21/2017 18:00
F02	38.11812	-79.79228	10/21/2017 20:00
F02	38.116603	-79.795155	10/21/2017 22:00
F02	38.11407	-79.796385	10/22/2017 0:00
F02	38.110527	-79.798313	10/22/2017 2:00
F02	38.108911	-79.801558	10/22/2017 4:00
F02	38.106319	-79.80576	10/22/2017 6:00
F02	38.105063	-79.807122	10/22/2017 8:00
F02	38.104535	-79.805665	10/22/2017 10:00
F02	38.105814	-79.809445	10/22/2017 20:00
F02	38.106292	-79.810334	10/22/2017 22:00
F02	38.106315	-79.805861	10/23/2017 0:00
F02	38.105484	-79.804529	10/23/2017 2:00
F02	38.105773	-79.804652	10/23/2017 4:00
F02	38.105587	-79.80473	10/23/2017 6:00
F02	38.103674	-79.805	10/23/2017 8:00
F02	38.104599	-79.808362	10/23/2017 10:00
F02	38.115844	-79.805672	10/24/2017 2:00
F02	38.110859	-79.805129	10/24/2017 4:00
F02	38.110921	-79.802065	10/24/2017 6:00
F02	38.112443	-79.801637	10/24/2017 10:00
F02	38.112365	-79.800756	10/24/2017 12:00
F02	38.112319	-79.801114	10/24/2017 16:00
F02	38.11229	-79.800303	10/24/2017 18:00
F02	38.112408	-79.800319	10/24/2017 20:00
F02	38.113975	-79.799872	10/24/2017 22:00
F02	38.118904	-79.806673	10/26/2017 4:00
F02	38.118731	-79.806678	10/26/2017 8:00
F02	38.11545	-79.808915	10/26/2017 14:00
F02	38.110948	-79.798534	10/26/2017 18:00
F02	38.108113	-79.803592	10/26/2017 20:00
F02	38.10744	-79.801412	10/26/2017 22:00
F02	38.106729	-79.801745	10/27/2017 0:00
F02	38.10656	-79.801934	10/27/2017 2:00
F02	38.112613	-79.809967	10/27/2017 8:00
F02	38.117885	-79.81169	10/27/2017 12:00
F02	38.120319	-79.810857	10/27/2017 14:00
F02	38.113548	-79.803209	10/30/2017 8:00
F02	38.110892	-79.801487	10/30/2017 12:00
F02	38.111482	-79.799537	10/30/2017 14:00
F02	38.111153	-79.798984	10/30/2017 16:00
F02	38.110109	-79.803402	10/30/2017 20:00
F02	38.110107	-79.803497	10/30/2017 22:00
F02	38.114783	-79.806075	10/31/2017 0:00
F02	38.115525	-79.805351	10/31/2017 2:00
F02	38.115378	-79.805242	10/31/2017 6:00
F02	38.117164	-79.80383	10/31/2017 8:00
F02	38.118983	-79.803666	10/31/2017 10:00
F02	38.123854	-79.80036	10/31/2017 12:00
F02	38.121642	-79.791362	10/31/2017 14:00
F02	38.120682	-79.789364	10/31/2017 16:00
F02	38.115631	-79.789598	10/31/2017 18:00
F02	38.11217	-79.787311	10/31/2017 20:00
F02	38.107757	-79.788969	10/31/2017 22:00
F02	38.10486	-79.791968	11/1/2017 0:00
F02	38.105596	-79.790098	11/1/2017 4:00
F02	38.104763	-79.791289	11/1/2017 6:00
F02	38.103267	-79.788663	11/1/2017 8:00
F02	38.101994	-79.788517	11/1/2017 10:00
F02	38.10056	-79.787028	11/1/2017 14:00
F02	38.102359	-79.78669	11/1/2017 16:00
F02	38.103396	-79.783622	11/2/2017 12:34
F02	38.103224	-79.78497	11/3/2017 13:06
F02	38.103111	-79.78504	11/3/2017 18:41
F02	38.104835	-79.783728	11/3/2017 23:15
F02	38.105286	-79.78195	11/4/2017 2:36
F02	38.102665	-79.787913	11/4/2017 9:40
F02	38.108893	-79.790906	11/5/2017 10:03
F02	38.107934	-79.791789	11/5/2017 12:42
F02	38.103555	-79.787691	11/5/2017 15:25
F02	38.1044	-79.786793	11/5/2017 18:46
F02	38.108696	-79.781869	11/6/2017 2:55
F02	38.108122	-79.782643	11/6/2017 4:36
F02	38.102372	-79.790107	11/10/2017 6:35
F02	38.120648	-79.793706	11/11/2017 14:12
F02	38.117743	-79.803462	11/11/2017 22:41
F02	38.117771	-79.803612	11/12/2017 1:12
F02	38.117572	-79.803653	11/12/2017 6:20
F05	38.032197	-79.775973	2/18/2017 2:00
F05	38.023112	-79.774879	2/18/2017 8:00
F05	38.022453	-79.773911	2/18/2017 18:00
F05	38.022391	-79.774016	2/18/2017 20:00
F05	38.021898	-79.769134	2/19/2017 0:00
F05	38.022353	-79.775011	2/19/2017 8:00
F05	38.032999	-79.774033	2/19/2017 12:00
F05	38.033436	-79.773416	2/19/2017 14:00
F05	38.032045	-79.774705	2/19/2017 16:00
F05	38.031725	-79.775183	2/19/2017 20:00
F05	38.031711	-79.775175	2/19/2017 22:00
F05	38.036457	-79.775391	2/20/2017 0:00
F05	38.042076	-79.774003	2/20/2017 2:00
F05	38.03615	-79.780356	2/20/2017 4:00
F05	38.025394	-79.780152	2/20/2017 6:00
F05	38.022982	-79.774655	2/20/2017 8:00
F05	38.021259	-79.775685	2/20/2017 14:00
F05	38.018084	-79.78147	2/20/2017 18:00
F05	38.026581	-79.775188	2/21/2017 2:00
F05	38.03621	-79.7745	2/21/2017 8:00
F05	38.030513	-79.762505	2/21/2017 12:00
F05	38.02261	-79.769207	2/21/2017 14:00
F05	38.022359	-79.773427	2/21/2017 16:00
F05	38.022487	-79.773653	2/21/2017 18:00
F05	38.022531	-79.773608	2/21/2017 22:00
F05	38.027341	-79.781429	2/22/2017 0:00
F05	38.033883	-79.781443	2/22/2017 2:00
F05	38.038256	-79.776087	2/22/2017 4:00
F05	38.034516	-79.774529	2/22/2017 6:00
F05	38.019551	-79.77862	2/22/2017 14:00
F05	38.01816	-79.78046	2/22/2017 20:00
F05	38.020305	-79.768127	2/23/2017 0:00
F05	38.019333	-79.760523	2/23/2017 4:00
F05	38.012987	-79.75654	2/23/2017 12:00
F05	38.011655	-79.769579	2/23/2017 14:00
F05	38.021336	-79.774644	2/23/2017 20:00
F05	38.025145	-79.775191	2/24/2017 0:00
F05	38.02719	-79.774358	2/24/2017 4:00
F05	38.030372	-79.775507	2/24/2017 6:00
F05	38.03094	-79.776363	2/24/2017 10:00
F05	38.030191	-79.779418	2/24/2017 12:00
F05	38.015492	-79.786562	2/24/2017 14:00
F05	38.015536	-79.786196	2/24/2017 16:00
F05	38.015633	-79.7862	2/24/2017 18:00
F05	38.015492	-79.786227	2/24/2017 20:00
F05	38.015556	-79.786168	2/24/2017 22:00
F05	38.016605	-79.784848	2/25/2017 2:00
F05	38.017442	-79.783206	2/25/2017 4:00
F05	38.023998	-79.775585	2/25/2017 8:00
F05	38.020064	-79.775973	2/25/2017 10:00
F05	38.015473	-79.786548	2/25/2017 14:00
F05	38.015568	-79.786644	2/25/2017 16:00
F05	38.015754	-79.786515	2/25/2017 18:00
F05	38.015545	-79.786532	2/25/2017 20:00
F05	38.020931	-79.774346	2/25/2017 22:00
F05	38.020316	-79.758103	2/26/2017 0:00
F05	38.013235	-79.757001	2/26/2017 6:00
F05	38.013163	-79.786247	2/26/2017 8:00
F05	38.015746	-79.786444	2/26/2017 10:00
F05	38.015376	-79.786503	2/26/2017 12:00
F05	38.015162	-79.78563	2/26/2017 14:00
F05	38.015659	-79.785493	2/26/2017 20:00
F05	38.016265	-79.786594	2/26/2017 22:00
F05	38.020596	-79.787814	2/27/2017 0:00
F05	38.037562	-79.779656	2/27/2017 2:00
F05	38.028068	-79.776614	2/27/2017 6:00
F05	38.023478	-79.774902	2/27/2017 8:00
F05	38.023376	-79.774958	2/27/2017 10:00
F05	38.015484	-79.786598	2/27/2017 14:00
F05	38.016097	-79.784747	2/27/2017 16:00
F05	38.01603	-79.784803	2/27/2017 18:00
F05	38.015972	-79.784781	2/27/2017 20:00
F05	38.014999	-79.785831	2/27/2017 22:00
F05	38.015368	-79.786534	2/28/2017 0:00
F05	38.010777	-79.769468	2/28/2017 2:00
F05	38.01006	-79.767168	2/28/2017 8:00
F05	38.022777	-79.756349	2/28/2017 10:00
F05	38.024539	-79.76968	2/28/2017 14:00
F05	38.02261	-79.773128	2/28/2017 18:00
F05	38.021183	-79.774576	2/28/2017 20:00
F05	38.016893	-79.782906	2/28/2017 22:00
F05	38.016094	-79.790271	3/1/2017 2:00
F05	38.016123	-79.790129	3/1/2017 4:00
F05	38.026375	-79.789721	3/1/2017 6:00
F05	38.033817	-79.7828	3/1/2017 10:00
F05	38.034746	-79.776381	3/1/2017 12:00
F05	38.024676	-79.777767	3/1/2017 14:00
F05	38.023048	-79.774754	3/1/2017 16:00
F05	38.016837	-79.767546	3/2/2017 0:00
F05	38.001128	-79.765925	3/2/2017 6:00
F05	38.006145	-79.756869	3/2/2017 12:00
F05	38.020495	-79.752896	3/2/2017 14:00
F05	38.018484	-79.769068	3/2/2017 18:00
F05	38.018621	-79.779521	3/3/2017 0:00
F05	38.013044	-79.788052	3/3/2017 2:00
F05	38.022192	-79.772841	3/3/2017 14:00
F05	38.023811	-79.769041	3/3/2017 18:00
F05	38.031001	-79.763312	3/4/2017 0:00
F05	38.036188	-79.764948	3/4/2017 10:00
F05	38.038501	-79.774005	3/4/2017 12:00
F05	38.036227	-79.775232	3/4/2017 14:00
F05	38.031594	-79.775806	3/4/2017 16:00
F05	38.031564	-79.775414	3/4/2017 18:00
F05	38.031346	-79.775442	3/4/2017 20:00
F05	38.031237	-79.775666	3/4/2017 22:00
F05	38.037667	-79.781369	3/5/2017 0:00
F05	38.04224	-79.773527	3/5/2017 2:00
F05	38.033002	-79.783193	3/5/2017 6:00
F05	38.026858	-79.786856	3/5/2017 12:00
F05	38.017269	-79.789237	3/5/2017 14:00
F05	38.008446	-79.785327	3/5/2017 22:00
F05	38.004845	-79.773342	3/6/2017 0:00
F05	38.007331	-79.764534	3/6/2017 12:00
F05	38.020779	-79.770467	3/6/2017 16:00
F05	38.022299	-79.772927	3/6/2017 22:00
F05	38.022232	-79.772832	3/7/2017 0:00
F05	38.032506	-79.763042	3/7/2017 6:00
F05	38.035704	-79.768257	3/7/2017 12:00
F05	38.029623	-79.768333	3/7/2017 14:00
F05	38.025945	-79.767482	3/7/2017 18:00
F05	38.0244	-79.762738	3/7/2017 20:00
F05	38.023214	-79.760281	3/7/2017 22:00
F05	38.02129	-79.758563	3/8/2017 2:00
F05	38.01791	-79.755351	3/8/2017 10:00
F05	38.014573	-79.749526	3/8/2017 12:00
F05	38.020451	-79.743237	3/8/2017 18:00
F05	38.020454	-79.743171	3/8/2017 22:00
F05	38.014521	-79.742447	3/9/2017 0:00
F05	38.011609	-79.747332	3/9/2017 2:00
F05	38.009129	-79.756002	3/9/2017 12:00
F05	38.006793	-79.763471	3/9/2017 14:00
F05	38.012636	-79.770526	3/9/2017 16:00
F05	38.013832	-79.769988	3/9/2017 18:00
F05	38.013743	-79.770861	3/9/2017 22:00
F05	38.016149	-79.772011	3/10/2017 10:00
F05	38.024116	-79.780722	3/10/2017 12:00
F05	38.030233	-79.780267	3/10/2017 14:00
F05	38.031452	-79.775367	3/10/2017 16:00
F05	38.030851	-79.774781	3/10/2017 18:00
F05	38.036088	-79.775968	3/10/2017 20:00
F05	38.035167	-79.778499	3/10/2017 22:00
F05	38.033929	-79.764011	3/11/2017 10:00
F05	38.032393	-79.750973	3/11/2017 12:00
F05	38.031239	-79.752361	3/11/2017 14:00
F05	38.031077	-79.753445	3/11/2017 16:00
F05	38.030962	-79.753474	3/11/2017 18:00
F05	38.032139	-79.751509	3/11/2017 20:00
F05	38.031969	-79.748905	3/12/2017 0:00
F05	38.032591	-79.746957	3/12/2017 2:00
F05	38.020881	-79.742199	3/12/2017 12:00
F05	38.020079	-79.742936	3/12/2017 14:00
F05	38.020197	-79.742804	3/12/2017 20:00
F05	38.020322	-79.743004	3/12/2017 22:00
F05	38.018862	-79.745157	3/13/2017 0:00
F05	38.015846	-79.748065	3/13/2017 2:00
F05	38.0157	-79.75522	3/13/2017 4:00
F05	38.016685	-79.759695	3/13/2017 12:00
F05	38.01475	-79.766248	3/13/2017 14:00
F05	38.014143	-79.770167	3/13/2017 16:00
F05	38.013025	-79.770551	3/13/2017 20:00
F05	38.026756	-79.749974	3/14/2017 12:00
F05	38.01655	-79.748215	3/15/2017 0:00
F05	38.015671	-79.748592	3/15/2017 2:00
F05	38.018172	-79.748177	3/15/2017 14:00
F05	38.018198	-79.747808	3/15/2017 18:00
F05	38.018223	-79.740456	3/15/2017 22:00
F05	38.023413	-79.743707	3/16/2017 0:00
F05	38.032682	-79.750198	3/16/2017 2:00
F05	38.031151	-79.753296	3/16/2017 4:00
F05	38.033582	-79.757585	3/16/2017 14:00
F05	38.031013	-79.752455	3/16/2017 18:00
F05	38.031049	-79.75299	3/16/2017 20:00
F05	38.030713	-79.752109	3/16/2017 22:00
F05	38.031985	-79.748555	3/17/2017 0:00
F05	38.031653	-79.748194	3/17/2017 2:00
F05	38.030175	-79.738952	3/17/2017 12:00
F05	38.031405	-79.753489	3/17/2017 18:00
F05	38.036476	-79.768586	3/18/2017 2:00
F05	38.035421	-79.771545	3/18/2017 12:00
F05	38.035634	-79.771869	3/18/2017 14:00
F05	38.034439	-79.770105	3/18/2017 22:00
F05	38.029196	-79.775616	3/19/2017 2:00
F05	38.024387	-79.776498	3/19/2017 4:00
F05	38.023399	-79.774825	3/19/2017 6:00
F05	38.012481	-79.759118	3/19/2017 12:00
F05	38.005118	-79.740288	3/22/2017 6:00
F05	38.004187	-79.741845	3/22/2017 8:00
F05	38.004317	-79.749789	3/22/2017 12:00
F05	38.010064	-79.756518	3/22/2017 14:00
F05	38.010345	-79.756897	3/22/2017 16:00
F05	38.010077	-79.756787	3/22/2017 18:00
F05	38.010668	-79.756978	3/22/2017 22:00
F05	38.020515	-79.759504	3/23/2017 2:00
F05	38.023493	-79.755464	3/23/2017 4:00
F05	38.023558	-79.755522	3/23/2017 6:00
F05	38.022826	-79.754809	3/23/2017 12:00
F05	38.023571	-79.755633	3/23/2017 20:00
F05	38.023771	-79.755117	3/24/2017 2:00
F05	38.023715	-79.754793	3/24/2017 4:00
F05	38.023856	-79.755053	3/24/2017 6:00
F05	38.029004	-79.753722	3/24/2017 10:00
F05	38.035201	-79.767115	3/24/2017 18:00
F05	38.034908	-79.76656	3/24/2017 22:00
F05	38.033408	-79.770463	3/25/2017 0:00
F05	38.038336	-79.774171	3/25/2017 2:00
F05	38.038867	-79.773992	3/25/2017 4:00
F05	38.037159	-79.776666	3/25/2017 8:00
F05	38.036727	-79.778612	3/25/2017 10:00
F05	38.03635	-79.781692	3/25/2017 12:00
F05	38.034303	-79.780944	3/25/2017 14:00
F05	38.034305	-79.78073	3/25/2017 16:00
F05	38.033079	-79.780872	3/25/2017 20:00
F05	38.033223	-79.779725	3/26/2017 0:00
F05	38.028711	-79.781158	3/26/2017 2:00
F05	38.029022	-79.776533	3/26/2017 6:00
F05	38.023811	-79.776219	3/26/2017 8:00
F05	38.023375	-79.776673	3/26/2017 10:00
F05	38.013796	-79.776646	3/26/2017 12:00
F05	38.00832	-79.779126	3/26/2017 14:00
F05	38.008113	-79.778558	3/26/2017 16:00
F05	38.007756	-79.768947	3/26/2017 22:00
F05	38.007127	-79.767174	3/27/2017 0:00
F05	38.004223	-79.764858	3/27/2017 4:00
F05	38.003807	-79.765349	3/27/2017 8:00
F05	38.004077	-79.765358	3/27/2017 10:00
F05	38.017543	-79.751036	3/27/2017 14:00
F05	38.019431	-79.746533	3/27/2017 16:00
F05	38.019104	-79.746142	3/28/2017 0:00
F05	38.02241	-79.749955	3/28/2017 2:00
F05	38.02447	-79.754889	3/28/2017 6:00
F05	38.025704	-79.754145	3/28/2017 8:00
F05	38.03161	-79.752967	3/28/2017 10:00
F05	38.033137	-79.746502	3/28/2017 12:00
F05	38.029496	-79.737594	3/28/2017 14:00
F05	38.02018	-79.741815	3/28/2017 22:00
F05	38.020188	-79.741714	3/29/2017 0:00
F05	38.018077	-79.746095	3/29/2017 2:00
F05	38.014459	-79.746557	3/29/2017 4:00
F05	38.013013	-79.747276	3/29/2017 6:00
F05	38.009928	-79.746673	3/29/2017 8:00
F05	38.022572	-79.734836	3/29/2017 14:00
F05	38.026014	-79.734376	3/29/2017 16:00
F05	38.027728	-79.736738	3/29/2017 22:00
F05	38.026726	-79.735258	3/30/2017 0:00
F05	38.029264	-79.735371	3/30/2017 2:00
F05	38.030422	-79.736247	3/30/2017 4:00
F05	38.030252	-79.736888	3/30/2017 6:00
F05	38.031677	-79.735905	3/30/2017 8:00
F05	38.031022	-79.733956	3/30/2017 10:00
F05	38.027658	-79.732388	3/30/2017 12:00
F05	38.026601	-79.745061	3/30/2017 14:00
F05	38.026608	-79.74515	3/30/2017 22:00
F05	38.031937	-79.750363	3/31/2017 4:00
F05	38.032677	-79.750073	3/31/2017 6:00
F05	38.032184	-79.751126	3/31/2017 8:00
F05	38.030798	-79.753024	3/31/2017 10:00
F05	38.030045	-79.744903	3/31/2017 12:04
F05	38.020357	-79.740225	3/31/2017 16:00
F05	38.015526	-79.748757	4/1/2017 0:00
F05	38.010969	-79.74619	4/1/2017 2:00
F05	38.008076	-79.746599	4/1/2017 4:00
F05	38.008699	-79.74875	4/1/2017 8:00
F05	38.00372	-79.749176	4/1/2017 10:00
F05	38.00262	-79.74723	4/1/2017 12:00
F05	38.003245	-79.747946	4/1/2017 14:00
F05	38.00491	-79.750392	4/1/2017 20:00
F05	38.004846	-79.750745	4/2/2017 0:00
F05	38.003144	-79.748004	4/2/2017 2:00
F05	38.002118	-79.748687	4/2/2017 4:00
F05	38.00233	-79.74826	4/2/2017 6:00
F05	38.002204	-79.748415	4/2/2017 8:00
F05	38.009202	-79.744593	4/2/2017 12:00
F05	38.015505	-79.747493	4/2/2017 20:00
F05	38.01651	-79.746313	4/3/2017 0:00
F05	38.016597	-79.746115	4/3/2017 2:00
F05	38.017371	-79.749271	4/3/2017 4:00
F05	38.017785	-79.749838	4/3/2017 12:00
F05	38.017861	-79.750076	4/3/2017 14:00
F05	38.028898	-79.75029	4/3/2017 16:00
F05	38.031988	-79.748744	4/3/2017 18:00
F05	38.032633	-79.747745	4/3/2017 20:00
F05	38.030619	-79.733344	4/3/2017 22:00
F05	38.024938	-79.731254	4/4/2017 2:00
F05	38.025789	-79.731841	4/4/2017 4:00
F05	38.02598	-79.732068	4/4/2017 8:00
F05	38.026668	-79.734627	4/4/2017 10:00
F05	38.020349	-79.738247	4/4/2017 14:00
F05	38.018308	-79.740612	4/4/2017 18:00
F05	38.017557	-79.741037	4/4/2017 22:00
F05	38.015144	-79.739966	4/5/2017 0:00
F05	38.013328	-79.738192	4/5/2017 2:00
F05	38.013555	-79.738811	4/5/2017 4:00
F05	38.010931	-79.73776	4/5/2017 6:00
F05	38.019317	-79.734332	4/5/2017 12:00
F05	38.020332	-79.734087	4/5/2017 16:00
F05	38.020581	-79.733842	4/5/2017 18:00
F05	38.021878	-79.737375	4/5/2017 22:00
F05	38.023136	-79.736161	4/6/2017 2:00
F05	38.031539	-79.745045	4/6/2017 4:00
F05	38.032187	-79.748486	4/6/2017 6:00
F05	38.031417	-79.753509	4/6/2017 8:00
F05	38.025955	-79.753778	4/6/2017 10:00
F05	38.019808	-79.766707	4/6/2017 12:00
F05	38.020203	-79.769792	4/6/2017 16:00
F05	38.021074	-79.764427	4/7/2017 0:00
F05	38.021692	-79.75781	4/7/2017 2:00
F05	38.021397	-79.757717	4/7/2017 4:00
F05	38.023219	-79.75564	4/7/2017 6:00
F05	38.029302	-79.750688	4/7/2017 10:00
F05	38.031983	-79.751482	4/7/2017 12:00
F05	38.032002	-79.755867	4/8/2017 2:00
F05	38.023162	-79.754276	4/8/2017 8:00
F05	38.019768	-79.748595	4/8/2017 10:00
F05	38.025023	-79.736709	4/8/2017 12:00
F05	38.023519	-79.735735	4/8/2017 16:00
F05	38.023596	-79.735936	4/8/2017 18:00
F05	38.025402	-79.736083	4/8/2017 20:00
F05	38.032369	-79.743017	4/8/2017 22:00
F05	38.033907	-79.747569	4/9/2017 6:00
F05	38.031395	-79.749979	4/9/2017 10:00
F05	38.030221	-79.75024	4/9/2017 12:00
F05	38.032707	-79.754286	4/9/2017 14:00
F05	38.035089	-79.766228	4/9/2017 18:00
F05	38.029514	-79.774344	4/9/2017 22:00
F05	38.024915	-79.776399	4/10/2017 0:00
F05	38.022314	-79.77567	4/10/2017 4:00
F05	38.022298	-79.775221	4/10/2017 6:00
F05	38.021422	-79.774292	4/10/2017 8:00
F05	38.020831	-79.773911	4/10/2017 20:00
F05	38.020871	-79.773303	4/11/2017 10:00
F05	38.020661	-79.773408	4/11/2017 18:00
F05	38.020838	-79.773256	4/12/2017 2:00
F05	38.020642	-79.77332	4/12/2017 4:00
F05	38.020562	-79.773175	4/12/2017 8:00
F05	38.020628	-79.773257	4/12/2017 18:00
F05	38.020746	-79.773212	4/12/2017 20:00
F05	38.020837	-79.773154	4/12/2017 22:00
F05	38.020881	-79.773249	4/13/2017 0:00
F05	38.021193	-79.774089	4/13/2017 4:00
F05	38.020782	-79.774045	4/13/2017 6:00
F05	38.020971	-79.773606	4/13/2017 8:00
F05	38.018753	-79.7786	4/13/2017 14:00
F05	38.018756	-79.779238	4/13/2017 18:00
F05	38.019041	-79.779009	4/13/2017 20:00
F05	38.018773	-79.778957	4/13/2017 22:00
F05	38.018278	-79.781807	4/14/2017 0:00
F05	38.020761	-79.773154	4/14/2017 4:00
F05	38.020487	-79.771371	4/14/2017 8:00
F05	38.021601	-79.774248	4/14/2017 10:00
F05	38.02345	-79.777527	4/14/2017 12:00
F05	38.031761	-79.77422	4/14/2017 16:00
F05	38.032552	-79.774111	4/14/2017 18:00
F05	38.033633	-79.773106	4/14/2017 22:00
F05	38.033806	-79.773262	4/15/2017 0:00
F05	38.034692	-79.773669	4/15/2017 2:00
F05	38.036626	-79.77665	4/15/2017 4:00
F05	38.034316	-79.778758	4/15/2017 8:00
F05	38.034667	-79.778432	4/15/2017 10:00
F05	38.033945	-79.77842	4/15/2017 12:00
F05	38.025239	-79.775801	4/15/2017 14:00
F05	38.025358	-79.775621	4/15/2017 16:00
F05	38.020644	-79.771112	4/15/2017 22:00
F05	38.021666	-79.770408	4/16/2017 0:00
F05	38.020412	-79.771477	4/16/2017 4:00
[truncated: 24,838 more rows]
